# Supplementary material for: Exploratory data analysis of a clinical study group: Development of a procedure for exploring multidimensional data
Source: PLoS One. 2018 Aug 23;13(8):e0201950. doi: 10.1371/journal.pone.0201950 (PMC6107146; doi:10.1371/journal.pone.0201950)
Supplement: S1 Table — (CSV) [file pone.0201950.s001.csv]

	AGE	SHGB	FSH	TESTOSTERONE	ESTRADIOL	DHEA.S	FAI	FEI	HEIGHT	WEIGHT	FAT	WAISTLINE	HIP.GIRTH	BMI	CHOL.TOTAL	CHOL.LDL	CHOL.HDL	TGC	INS	GLUCOSE	VITAMIN.D	OPG	ICTP	SEX	AGE.GROUP	CITY.SIZE	MACROREGION	HYPERANDROGENISM	HYPERTENSION	CG1.IDENTIFIED.DIABETES	INSOLATION	YEAR_SEASON	OBSETITY_PHENO	OBESTIY_PHENO_FL
1	92	117.8	53	0.12	4.4	300	0.353174872665535	0.013711714770798	151	41.1	25.7	94	90	18.025525	308.2	189.2	33	276.7	1.5	107	18	8.96	4.19	kobieta	90 lat i wiecej	wies	polnocny	NIE	nie	nie	NIE	jesien	OMPMC	MONW
3	58	67.2	76.5	0.15	3.7	656	0.773883928571429	0.0202123511904762	170	69	34	92	102	23.875432	315.9	215.1	47.9	163.8	5.2	83.5	41	4.44	5	kobieta	55 - 59 lat	wies	polnocny	NIE	tak	nie	NIE	jesien	OMPMC	MONW
5	67	53.7	94.9	0.2	4	109	1.29124767225326	0.0273445065176909	143	60.1	33.9	106	90	29.39019	138	49.6	60	142	8.1	195	27.9	4.61	20.59	kobieta	65 - 69 lat	wies	polnocny	NIE	nie	tak	TAK	lato	OZZM	OMWD
6	75	51.6	9.6	3.31	10.2	609	22.2398643410853	0.0725662790697675	174	74.1	29	100	104	24.474832	249	172	64	142	8.5	145	59.9	3.27	5.48	mezczyzna	75 - 79 lat	wies	polnocny	TAK	tak	nie	TAK	lato	Kontrola	MONW
8	59	34.5	46.8	0.32	3.6	565	3.21576811594203	0.0383060869565217	164	70	38	89	103	26.026175	255	145	59	458	18.4	120	94.8	2.78	3.77	kobieta	55 - 59 lat	wies	polnocny	NIE	tak	nie	TAK	lato	OZZM	OMWD
9	83	55.5	56.3	0.17	3.9	750	1.06196396396396	0.0257962162162162	152	61.2	31.3	87	99.5	26.48892	244	140	69	93	8.1	88	52.4	5.77	5.5	kobieta	80 - 84 lat	wies	polnocny	NIE	nie	nie	TAK	lato	OZZM	OMWD
10	77	73.8	21.5	7.56	19.7	1298	35.5156097560976	0.0979928184281843	162	54.9	17.3	80	96	20.919067	227	136	67	104	7	99	95	3	4.06	mezczyzna	75 - 79 lat	wies	polnocny	TAK	tak	nie	TAK	lato	Kontrola	MONW
13	57	102.4	116.9	0.41	5.8	632	1.388154296875	0.0207927734375	154	61.5	33.8	83	104	25.93186	270	155	88	87	5	85	41.5	3.65	3.78	kobieta	55 - 59 lat	wies	polnocny	NIE	tak	nie	TAK	lato	OZZM	OMWD
15	75	60.7	12.9	2.33	10	656	13.3082537067545	0.0604777594728171	170	60.6	20.7	90	101	20.968858	149	90	41	90	26.3	157	30.6	3.09	5.45	mezczyzna	75 - 79 lat	miasto 50-200 tys	polnocny	TAK	tak	nie	TAK	lato	Kontrola	MONW
16	70	27.3	72.6	0.02	5.9	68	0.253992673992674	0.07933663003663	164	75.3	41.6	101.5	110	27.996728	258	168	79	141	10.8	94	36.6	1.77	2.75	kobieta	70 - 74 lat	miasto 50-200 tys	polnocny	NIE	tak	nie	TAK	lato	OZZM	OMWD
17	70	68.5	9.8	4.26	19.1	865	21.561197080292	0.102359270072993	176	87.7	31.6	107.5	107	28.312242	213	142	57	92	8.3	102	55.2	3.27	5.57	mezczyzna	70 - 74 lat	miasto 50-200 tys	polnocny	TAK	tak	nie	TAK	lato	OZZM	OMWD
18	85	116.5	66.4	2.7	6.2	450	8.03510729613734	0.019536652360515	160	74.4	33.6	104	106	29.0625	269	186	65	111	12.9	105	20.9	6.42	4	mezczyzna	85 - 89 lat	miasto 50-200 tys	polnocny	TAK	tak	nie	TAK	lato	OZZM	OMWD
19	76	62.7	16	5.69	19.2	641	31.4628867623604	0.112413397129187	163	72.8	31.1	98.5	99.5	27.400354	186	96	62	139	10.3	105	53.5	4.24	3.93	mezczyzna	75 - 79 lat	miasto 50-200 tys	polnocny	TAK	tak	nie	TAK	lato	OZZM	OMWD
20	69	49.6	70.1	0.31	5.9	653	2.166875	0.0436671370967742	162	79.4	45.4	112	116	30.254534	211.1	104.1	62.5	131.7	7.1	99.7	61	4.36	5.32	kobieta	65 - 69 lat	miasto, aglomeracja powyzej 500 tys	polnocny	NIE	tak	nie	NIE	jesien	OZZM	OMWD
21	82	34.2	14.1	3.64	12.1	497	36.9002339181287	0.129880409356725	174	78.7	40.7	95	105	25.994187	207.9	128.3	51.7	78.7	5.3	100.8	32	4.49	3.55	mezczyzna	80 - 84 lat	miasto, aglomeracja powyzej 500 tys	polnocny	TAK	tak	tak	NIE	jesien	OZZM	OMWD
23	88	62.1	63.1	0.55	11.3	335	3.07061191626409	0.0667991948470209	149	45.6	21.2	76	89	20.539615	222	149	61	84	6.4	84	10	6.61	11.48	kobieta	85 - 89 lat	miasto do 20tys	centralny	NIE	nie	nie	TAK	lato	Kontrola	Control
24	83	37.8	65.6	0.13	6.4	235	1.1923544973545	0.0621544973544974	160	80.1	38.9	101	116	31.289063	249	159	69	123	9.2	81	30	5.06	6	kobieta	80 - 84 lat	miasto do 20tys	centralny	NIE	tak	nie	TAK	lato	OZZM	OMWD
25	87	40.3	54.4	0.27	9.2	355	2.32280397022333	0.0838044665012407	157	82.2	12.8	109.5	126	33.348209	152	86	47	129	14	165	18	5.43	6.89	kobieta	85 - 89 lat	wies	centralny	NIE	tak	tak	TAK	lato	OZZM	OMWD
26	59	55.3	93.1	0.15	7.2	338	0.940415913200723	0.0477960216998192	166	68.2	34.3	86	107	24.749601	170	96	65	72	4	90	22	2.16	4.83	kobieta	55 - 59 lat	wies	centralny	NIE	nie	nie	TAK	lato	OMPMC	MONW
27	88	33.1	8.3	2.97	16.6	793	31.1087311178248	0.184104531722054	167	92.7	41.2	119	120	33.238911	98	56	34	90	22.7	152	18	6.54	8.75	mezczyzna	85 - 89 lat	wies	centralny	TAK	tak	tak	TAK	lato	OZZM	OMWD
28	79	34.5	16.7	5.46	15.6	2577	54.8690434782609	0.165993043478261	158	63.3	25.2	95	103	25.356513	202	138	62	72	5.8	84	48	5.67	5.74	mezczyzna	75 - 79 lat	wies	centralny	TAK	nie	nie	TAK	lato	OZZM	OMWD
29	55	26.2	5.3	2.86	15.9	2648	37.8458778625954	0.222782061068702	169	76.3	16.7	100	97	26.714751	179.6	98.4	34.4	176.8	33.1	114.2	30	4.22	5.38	mezczyzna	55 - 59 lat	miasto 50-200 tys	centralny	TAK	nie	nie	TAK	lato	OZZM	OMWD
32	71	45.6	60.5	0.18	8.6	1372	1.36855263157895	0.0692337719298246	156	77.7	42.6	108	118	31.928008	264	198	50	172	6.4	114	57	5.92	4.25	kobieta	70 - 74 lat	wies	centralny	NIE	tak	nie	TAK	lato	OZZM	OMWD
33	87	49.3	36.9	4	11.1	271	28.1298174442191	0.0826533468559838	173.5	76.1	23.3	101	106	25.280502	199	141	51	152	25.8	108	33	7.3	6.81	mezczyzna	85 - 89 lat	wies	centralny	TAK	nie	nie	NIE	jesien	OZZM	OMWD
35	72	66.9	68.9	0.35	6.4	1269	1.81382660687593	0.0351186846038864	146.5	57.8	33.3	81	99	26.931007	228	148	75	87	3.1	94	55	5.85	5.68	kobieta	70 - 74 lat	wies	centralny	NIE	tak	nie	NIE	jesien	OZZM	OMWD
37	87	55.7	34.3	0.19	8.1	639	1.18263913824057	0.0533843806104129	153	60.3	35.6	87.5	105	25.759323	137	92	41	82	7	73	30	8.38	5.56	kobieta	85 - 89 lat	wies	centralny	NIE	tak	nie	NIE	jesien	OZZM	OMWD
38	68	74.2	17.8	6.97	16	592	32.567371967655	0.0791590296495957	158	83.8	36.8	104	114	33.568338	157	118	46	103	12	95	61	3.93	6.04	mezczyzna	65 - 69 lat	wies	centralny	TAK	tak	nie	NIE	jesien	OZZM	OMWD
40	80	62.3	74.4	0.13	6.2	214	0.723451043338684	0.0365332263242376	166	80	41.2	100	140	29.03179	175	124	43	149	6.3	121	23	6.67	7.45	kobieta	80 - 84 lat	miasto do 20tys	centralny	NIE	tak	nie	TAK	lato	OZZM	OMWD
41	55	29.7	3.8	3.01	9.2	1452	35.136936026936	0.113714478114478	182	84	32.8	82	94.5	25.359256	165	118	34	337	7	98	32	5.45	4.65	mezczyzna	55 - 59 lat	miasto do 20tys	centralny	TAK	nie	nie	TAK	lato	OZZM	OMWD
42	85	81.7	37.9	3.14	8.5	211	13.3248225214198	0.0381927784577723	176.2	74.8	28.1	82	104	24.09294	170	87	69	73	2.9	85	24	8.51	7.37	mezczyzna	85 - 89 lat	miasto do 20tys	centralny	TAK	tak	nie	TAK	lato	Kontrola	MONW
43	83	66.2	79.8	0.39	9.3	929	2.04249244712991	0.0515714501510574	164.5	76	32.1	96	120	28.085476	241	150	78	68	5.2	86	71	4.51	5.3	kobieta	80 - 84 lat	miasto do 20tys	centralny	NIE	tak	nie	TAK	lato	OZZM	OMWD
45	58	68.5	6.5	7.81	8.1	793	39.5288613138686	0.043408905109489	164	77	25.3	92	104.5	28.628792	238	167	69	92	8.7	85	74	5.2	4.3	mezczyzna	55 - 59 lat	wies	centralny	TAK	tak	nie	TAK	lato	OZZM	OMWD
47	67	51.5	81.1	0.37	13.6	3046	2.49085436893204	0.0969429126213592	158	73.1	29.4	93.2	105.5	29.282166	185	125	63	62	7	80	41	4.07	6.02	kobieta	65 - 69 lat	wies	centralny	NIE	tak	tak	TAK	lato	OZZM	OMWD
49	88	59.3	56.9	0.2	7.8	380	1.16930860033727	0.0482863406408095	152.5	75.5	40.8	101	114.5	32.464391	213	166	55	161	12.4	79	51	8.83	7.1	kobieta	85 - 89 lat	wies	centralny	NIE	tak	nie	TAK	lato	OZZM	OMWD
51	57	61	8.5	0.19	46.3	1363	1.07988524590164	0.278634918032787	157.5	67.8	41.7	95	110	27.331822	213	146	65	62	4.7	94	30	2.86	5.05	kobieta	55 - 59 lat	wies	centralny	NIE	tak	nie	TAK	lato	OZZM	OMWD
52	68	68.2	13.5	8.1	14.1	1378	41.1769794721408	0.0758960410557185	160	67.4	28.1	96	103	26.328125	180	125	61	79	5.5	76	32	3.9	4.48	mezczyzna	65 - 69 lat	wies	centralny	TAK	nie	nie	TAK	lato	OZZM	OMWD
54	74	33.8	91	0.21	11.4	579	2.15405325443787	0.123814792899408	164	87	42.1	113	121	32.346817	136	58	61	138	8.1	106	23	3.93	7.29	kobieta	70 - 74 lat	wies	centralny	NIE	tak	nie	TAK	lato	OZZM	OMWD
55	66	61.6	60.1	0.16	4.9	155	0.900519480519481	0.0292011363636364	154	50.9	25.9	78	93	21.462304	205	137	63	159	7	80	21	4.04	5.01	kobieta	65 - 69 lat	wies	centralny	NIE	tak	nie	TAK	lato	Kontrola	Control
56	57	51.7	12.3	6.59	19.2	1993	44.1925145067698	0.136331141199226	173	71.2	17.4	95	96	23.789635	251	186	63	91	5.2	83	55	3.57	4.34	mezczyzna	55 - 59 lat	wies	centralny	TAK	nie	nie	TAK	lato	Kontrola	MONW
57	72	45.9	75.4	0.25	7.3	536	1.88834422657952	0.0583840958605665	147	54.3	33.5	92	98	25.128419	172	125	41	328	14.6	92	39	9.41	6.98	kobieta	70 - 74 lat	wies	centralny	NIE	nie	nie	TAK	lato	OZZM	OMWD
58	78	61.9	107.9	0.16	8.4	796	0.896155088852989	0.0498164781906301	162	67.4	36.8	90	103	25.682061	219	155	63	147	6.8	85	30	6.41	6.57	kobieta	75 - 79 lat	wies	centralny	NIE	tak	nie	TAK	lato	OZZM	OMWD
59	72	60.9	21.8	5.66	20.2	1465	32.2220361247947	0.121763875205255	169	105.6	31.6	125	117	36.973495	185	137	47	131	9.4	141	19	5.59	13.04	mezczyzna	70 - 74 lat	wies	centralny	TAK	tak	tak	TAK	lato	OZZM	OMWD
60	66	41.4	3.9	3.37	13.8	1427	28.2217149758454	0.122366666666667	160	60	21.3	86	90	23.4375	171.3	105.6	44.4	91.2	3.8	94.1	52.7	7.79	4.46	mezczyzna	65 - 69 lat	wies	centralny	TAK	tak	nie	TAK	lato	Kontrola	MONW
61	76	68.8	7	0.07	11.7	116	0.352747093023256	0.0624283430232558	159	91.4	40.3	120	116	36.153633	157.8	98.4	31.7	119.5	23.1	86.2	5.6	4.37	19.4	kobieta	75 - 79 lat	wies	centralny	NIE	tak	nie	TAK	lato	OBZM	OMWD
62	71	40.1	29.3	2.56	10.9	828	22.1334663341646	0.0997852867830424	158	41.9	9.4	74.5	90	16.784169	186.6	107.5	54.4	96	3.4	75.5	24.8	4.04	3.97	mezczyzna	70 - 74 lat	wies	centralny	TAK	nie	nie	TAK	lato	Kontrola	Control
63	82	57.5	16.2	2.5	13.8	1609	15.0739130434783	0.088104	158.5	76.2	25.8	109	108	30.331678	175.1	110.3	39.3	105.4	8.3	96.1	24	11.22	7.09	mezczyzna	80 - 84 lat	wies	centralny	TAK	nie	nie	TAK	lato	OBZM	OMWD
65	73	22	13.9	2.41	11.9	934	37.9794090909091	0.198567727272727	166	85	22.3	112	107	30.846277	153.7	85.6	33.2	142	3.5	190.2	13	5.26	4.46	mezczyzna	70 - 74 lat	wies	centralny	TAK	tak	tak	TAK	lato	OZZM	OMWD
66	58	152.9	125.5	0.2	5.2	1012	0.453499018966645	0.0124847612818836	158.2	57.5	32.7	76.5	102.4	22.974967	232.1	143.9	57.4	97.4	4.5	86.9	40	4.17	4.32	kobieta	55 - 59 lat	miasto do 20tys	centralny	NIE	tak	nie	NIE	jesien	Kontrola	Control
67	82	90.6	21.2	3.06	5.9	853	11.7097350993377	0.0239060706401766	167	74.5	38.1	97.5	105	26.713041	224.2	147.7	56.7	70.7	3.7	94.2	20	7.71	4.38	mezczyzna	80 - 84 lat	miasto do 20tys	centralny	TAK	tak	nie	NIE	jesien	OZZM	OMWD
68	74	50.8	74.5	0.08	6.4	220	0.545984251968504	0.0462488188976378	162	68.3	38.4	95.5	106	26.024996	206	136	69	115	6	83	21	5.64	5.18	kobieta	70 - 74 lat	miasto 50-200 tys	centralny	NIE	tak	nie	TAK	lato	OZZM	OMWD
69	73	61.6	8.2	5.64	11.5	1040	31.7433116883117	0.0685332792207792	168	81.2	32.5	114	105	28.769841	169	106	61	68	18.3	143	26	3.44	4.28	mezczyzna	70 - 74 lat	miasto 50-200 tys	centralny	TAK	nie	nie	NIE	jesien	OZZM	OMWD
70	85	40.6	36.9	0.22	8.7	317	1.87866995073892	0.0786642857142857	150	70.7	39.2	104	108	31.422222	189	77.4	38.3	189	8.5	85.3	43	8.02	11.72	kobieta	85 - 89 lat	miasto 200-500 tys	centralny	NIE	nie	nie	TAK	lato	OZZM	OMWD
71	75	70.1	13.6	4.28	12.5	438	21.1679885877318	0.0654600570613409	172	84	22.8	106	109	28.393726	180.3	102.2	48	82.2	43.2	125	27	9.79	3.36	mezczyzna	75 - 79 lat	miasto do 20tys	poludniowy	TAK	tak	nie	NIE	jesien	OZZM	OMWD
72	57	26	53.8	0.12	15.6	2043	1.60015384615385	0.22026	160	54	33.9	78	82	21.09375	266.7	126.7	45.1	310.9	4.4	90.3	37	6.6	5	kobieta	55 - 59 lat	miasto do 20tys	poludniowy	NIE	tak	nie	NIE	jesien	Kontrola	Control
73	67	38.6	12.3	5.12	12.2	1151	45.9871502590674	0.116026424870466	172	65	28.4	92	107	21.971336	230.5	158.4	47.7	83.9	4.9	112.4	13	10.03	2.93	mezczyzna	65 - 69 lat	miasto do 20tys	poludniowy	TAK	tak	nie	NIE	jesien	Kontrola	MONW
76	76	46	47.5	0.08	7.8	1751	0.602956521739131	0.0622473913043478	164	72.6	37	92	104	26.992861	265.5	154.2	36	259.2	8	94.9	58	7.37	4.51	kobieta	75 - 79 lat	miasto do 20tys	poludniowy	NIE	tak	nie	NIE	jesien	OZZM	OMWD
77	58	45.9	40.7	0.05	5.6	1099	0.377668845315904	0.0447877995642702	160	70.1	39.3	95	103	27.382813	295.1	185.8	72.4	106	8	77.8	57	5.89	4.76	kobieta	55 - 59 lat	wies	poludniowy	NIE	nie	nie	NIE	jesien	OZZM	OMWD
78	78	73.4	29.9	0.1	3.8	479	0.472343324250681	0.0190051771117166	160	65.5	37.4	99	103	25.585938	183.7	107.7	35.1	111.5	3.7	86.7	23	5.03	4.07	kobieta	75 - 79 lat	wies	poludniowy	NIE	tak	nie	NIE	jesien	OBZM	OMWD
79	74	49	69.9	0.33	6.3	229	2.33491836734694	0.0471985714285714	155	61.3	33	99	104	25.515088	199.2	106.7	47.8	197.1	12	84.7	49	7.48	3.88	kobieta	70 - 74 lat	wies	poludniowy	NIE	tak	nie	NIE	jesien	OZZM	OMWD
80	87	115.7	6.9	10.51	15.6	551	31.4936646499568	0.0494966292134831	168	66.6	19.7	86	100	23.596939	193.7	104.1	54	95.1	4.3	80.5	20	8.55	4.58	mezczyzna	85 - 89 lat	miasto do 20tys	poludniowy	TAK	tak	nie	NIE	jesien	Kontrola	MONW
82	55	50.1	2.3	7.46	15.7	2104	51.6243912175649	0.115039321357285	178	85.1	24.7	94	104	26.858983	243.7	161	64.9	101.6	2	91.4	57	4.81	3.44	mezczyzna	55 - 59 lat	wies	poludniowy	TAK	nie	nie	NIE	jesien	OZZM	OMWD
84	74	31.6	39.9	0.32	9.9	1282	3.51088607594937	0.11500917721519	157	78.4	42.3	108	111	31.806564	204	107.9	45.4	192.2	78.7	162.2	41	5.13	6.1	kobieta	70 - 74 lat	miasto 20-50 tys	poludniowy	NIE	tak	tak	NIE	jesien	OZZM	OMWD
85	81	119.7	7.4	0.07	6.2	375	0.202748538011696	0.0190143692564745	160	58.8	34.2	90	98	22.96875	277.1	177.2	68.1	117.8	3.2	89.5	28	7.86	4.98	mezczyzna	80 - 84 lat	miasto 20-50 tys	poludniowy	NIE	tak	nie	NIE	jesien	Kontrola	MONW
90	73	22	19.8	4.67	5.5	565	73.5949545454545	0.091775	152	69	41.3	91	108	29.864958	391.3	261	44.7	403.5	10.1	101	103	6.68	3.24	kobieta	70 - 74 lat	wies	poludniowy	TAK	nie	nie	NIE	jesien	OZZM	OMWD
93	57	35.4	77.2	0.22	6.3	727	2.15463276836158	0.0653313559322034	164	77.8	38.6	85	104	28.926234	204.8	131.3	30.5	129.4	3.4	88.5	31	4.91	4.67	kobieta	55 - 59 lat	wies	poludniowy	NIE	tak	nie	NIE	jesien	OBZM	OMWD
94	80	125.8	72.7	0.28	7.5	310	0.771669316375199	0.0218859300476948	155	73.3	48.7	112	100	30.509885	197.7	103.6	59.1	88.8	3.2	97.4	28	7.07	5.37	kobieta	80 - 84 lat	wies	poludniowy	NIE	nie	nie	NIE	jesien	OZZM	OMWD
100	55	40.3	5.5	5.81	16.4	4547	49.983300248139	0.149390570719603	161.5	93	22.9	110	124.5	35.7	271.7	184.6	54.2	115.9	2.7	80.7	43	4.43	3.36	mezczyzna	55 - 59 lat	wies	poludniowy	TAK	tak	nie	NIE	jesien	OZZM	OMWD
101	69	94.1	39.6	0.08	5.7	315	0.294750265674814	0.0222366631243358	158	80.6	41	99	114	32.286493	317.5	147	48.4	294.4	9.1	96.8	41	7.24	10.83	kobieta	65 - 69 lat	miasto 50-200 tys	polnocno-zachodni	NIE	tak	nie	NIE	zima	OZZM	OMWD
103	87	100.4	51.8	1.04	10.6	153	3.59131474103586	0.0387575697211155	161	72.7	39	94	117	28.046757	181.3	120.5	39.7	109.1	5.5	98.7	17	7.7	9.16	mezczyzna	85 - 89 lat	miasto do 20tys	polnocno-zachodni	NIE	nie	nie	NIE	zima	OBZM	OMWD
104	70	120.2	52.6	0.46	18.1	1288	1.32680532445923	0.0552787853577371	164	50	38.1	63	84	18.590125	256.6	160.1	69.5	99.9	1.9	95.3	36	10.78	8.49	kobieta	70 - 74 lat	miasto do 20tys	polnocno-zachodni	NIE	nie	nie	NIE	zima	Kontrola	Control
106	82	71.4	6.4	3.55	8.7	503	17.2378851540616	0.0447306722689076	170.4	67.2	19.5	98.1	100.5	23.143556	156.9	84.8	52.6	78.1	6.8	87.3	32	17.15	8.72	mezczyzna	80 - 84 lat	miasto do 20tys	polnocno-zachodni	TAK	nie	nie	NIE	zima	Kontrola	MONW
107	80	73.2	8.6	5.12	20	390	24.2500546448087	0.100300546448087	168	62.4	19.2	87	95	22.108843	276.3	191.5	55.6	77.5	2.6	111.2	23	11.18	4.21	mezczyzna	80 - 84 lat	miasto do 20tys	polnocno-zachodni	TAK	tak	nie	NIE	zima	Kontrola	MONW
111	85	59.6	3.2	6.6	19.3	678	38.3929530201342	0.118876342281879	176	88.5	29.1	112	110.5	28.570506	231.8	143.5	60.3	120	5.5	102.1	34	8.33	6.15	mezczyzna	85 - 89 lat	miasto do 20tys	polnocno-zachodni	TAK	tak	nie	NIE	zima	OZZM	OMWD
112	77	71.8	47.6	5.26	16.4	1188	25.3989136490251	0.083850139275766	177	73.8	29.8	99.1	97.3	23.556449	171.6	101.9	49.7	77.4	9	134.7	22	9.84	5.4	mezczyzna	75 - 79 lat	miasto do 20tys	polnocno-zachodni	TAK	tak	nie	NIE	zima	Kontrola	MONW
113	69	30.9	37.8	3.02	21.4	721	33.8845954692557	0.254237540453074	180	92.2	28.3	116	115	28.45679	198.8	133.8	38.5	120.4	9	107	37	9.11	5.16	mezczyzna	65 - 69 lat	miasto 20-50 tys	polnocno-zachodni	TAK	tak	nie	NIE	zima	OZZM	OMWD
114	74	26.5	10.9	3.79	14.5	1178	49.584641509434	0.200866037735849	167	71.1	32.5	93	104	25.493922	193.4	99	77.4	88.5	4.9	129.3	53	7.51	4.08	mezczyzna	70 - 74 lat	miasto 20-50 tys	polnocno-zachodni	TAK	nie	nie	NIE	zima	OZZM	OMWD
115	77	17.3	8	3.38	15.4	678	67.7367630057803	0.326782658959538	166.5	69.2	30	102	112	24.961899	242.3	140.8	25.3	253.7	8.8	81.1	26	7.43	4.34	mezczyzna	75 - 79 lat	miasto 20-50 tys	polnocno-zachodni	TAK	tak	nie	NIE	zima	Kontrola	MONW
117	76	28.5	7.2	4.41	24.3	1699	53.6472631578947	0.313001052631579	168	71.2	37.5	98.5	100.5	25.226757	228.1	136.8	72.2	65.1	2.5	86.6	68	7.63	4.28	mezczyzna	75 - 79 lat	miasto 20-50 tys	polnocno-zachodni	TAK	nie	nie	NIE	zima	OZZM	OMWD
119	82	49	10.2	0.06	4.5	46	0.424530612244898	0.0337132653061225	160	73.3	36	110	105.5	28.632813	239.7	112.4	79.5	182.5	10.2	131.1	39	8.63	5.86	mezczyzna	80 - 84 lat	wies	polnocno-zachodni	NIE	nie	nie	NIE	zima	OZZM	OMWD
120	73	75.2	4.7	5.74	20.7	900	26.4635372340426	0.101050132978723	180	78.2	24.2	92.5	100	24.135803	252	145.9	72.1	124.5	3.4	78.7	40	6.1	4.47	mezczyzna	70 - 74 lat	wies	polnocno-zachodni	TAK	tak	nie	NIE	zima	Kontrola	MONW
121	79	130.1	47.9	0.15	5.8	601	0.399730976172175	0.01636571867794	164.5	70.2	39.7	100.5	110	25.942111	266.6	182.9	49.9	197.3	11.1	99.4	62	10.28	4.25	kobieta	75 - 79 lat	wies	polnocno-zachodni	NIE	tak	nie	NIE	zima	OZZM	OMWD
123	69	24.1	0.45	0.18	7.4	234	2.58946058091286	0.112719502074689	162	56.1	30	90.5	90	21.376315	136.5	73.3	14.8	141.4	15.5	111.6	6	10.6	26.8	kobieta	65 - 69 lat	wies	polnocno-zachodni	NIE	nie	tak	NIE	zima	OMPMC	MONW
125	89	66.2	7.1	5.41	35.5	757	28.3330362537764	0.196858761329305	170	73.2	30.9	86	84	25.32872	246.2	157	59.7	96.3	17.7	111.6	33	10.47	4.98	mezczyzna	85 - 89 lat	wies	polnocno-zachodni	TAK	tak	nie	NIE	zima	OZZM	OMWD
127	69	44.7	20.3	0.21	6.9	1263	1.62879194630872	0.0566664429530201	115	71	31.2	100	114	53.6862	295	205.7	46.7	184.9	3.5	98.1	8	6.09	5.18	kobieta	65 - 69 lat	miasto do 20tys	polnocno-zachodni	NIE	tak	nie	NIE	zima	OZZM	OMWD
134	88	76.3	39.9	5.18	26.8	1248	23.5374311926606	0.128942070773263	162	65	22.7	92	100	24.767566	178.4	111	52.5	88	0.3	66	27	17.31	6.91	mezczyzna	85 - 89 lat	wies	polnocno-zachodni	TAK	tak	nie	NIE	zima	Kontrola	MONW
135	77	53.8	69.1	0.34	7.6	472	2.19104089219331	0.0518579925650558	155	69.1	39.1	95	110	28.761707	241.3	167.1	36.2	213	5.2	148.8	39	9.2	5.28	kobieta	75 - 79 lat	wies	polnocno-zachodni	NIE	tak	tak	NIE	zima	OZZM	OMWD
136	81	44.3	55.4	0.01	4.7	146	0.0782618510158014	0.0389474040632054	136	61.2	42.4	99	106	33.088235	181.2	135.5	63	96	3.7	80.1	33	7.7	3.86	kobieta	85 - 89 lat	wies	polnocno-zachodni	NIE	tak	nie	NIE	zima	OZZM	OMWD
137	89	65.3	60.3	0.68	10.5	1250	3.61035222052067	0.0590283307810107	146	48.1	27.2	84	98	22.565209	235.6	138.2	40	124.7	1.8	167.4	34	12.84	13.76	kobieta	85 - 89 lat	wies	polnocno-zachodni	NIE	tak	tak	NIE	zima	OMPMC	MONW
138	56	65.3	57.4	0.31	9.4	2078	1.64589586523737	0.0528444104134763	152	58.5	26.4	77.5	86.5	25.320291	222.4	158.8	49.1	85	2.1	83.5	22	6.74	3.76	kobieta	55 - 59 lat	miasto 50-200 tys	polnocno-zachodni	NIE	nie	nie	NIE	zima	OZZM	MHO
139	71	37.8	48.6	0.35	12.4	989	3.21018518518519	0.120424338624339	154	67.7	34.2	85	105	28.546129	214.1	107.3	98.8	53.4	5	88.2	22	9.68	6.98	kobieta	70 - 74 lat	miasto 50-200 tys	polnocno-zachodni	NIE	tak	nie	NIE	zima	OZZM	OMWD
140	89	66	7.8	5.49	15.9	429	28.8391363636364	0.0884377272727273	160	70.6	20.8	90	100	27.578125	132.7	68.8	60.6	40.1	2.2	120.3	25	10.58	6.97	mezczyzna	85 - 89 lat	miasto 50-200 tys	polnocno-zachodni	TAK	tak	tak	NIE	zima	OZZM	OMWD
141	91	114.5	54.9	2.63	12.6	353	7.96350218340611	0.0403970305676856	174	78.3	31	82	92	25.862069	137	74.8	51.9	60.1	0.5	85.8	19	16.93	9.12	mezczyzna	90 lat i wiecej	miasto 50-200 tys	polnocno-zachodni	TAK	nie	nie	NIE	zima	OZZM	OMWD
143	81	32.5	50.7	0.11	5.4	356	1.17344615384615	0.0609950769230769	159	86.2	13.8	110	116	34.096753	176.9	106.2	47.9	116.8	12.9	144.5	63	9.16	4.33	kobieta	80 - 84 lat	miasto do 20tys	poludniowo-zachodni	NIE	tak	tak	TAK	wiosna	OZZM	OMWD
144	71	52.8	5.1	3.87	9.1	455	25.4115340909091	0.0632691287878788	160	67.5	14.9	90	94	26.367188	196.9	113	59.5	105.6	1.3	90.4	45.6	6	4.48	mezczyzna	70 - 74 lat	miasto do 20tys	poludniowo-zachodni	TAK	tak	tak	TAK	wiosna	OZZM	OMWD
145	76	19.9	12.3	3.53	27.6	1927	61.5000502512563	0.509143718592965	168	66.3	15.5	92	93.5	23.490646	149.7	84.8	46.3	103.9	1.7	100.6	48.9	7.3	5.11	mezczyzna	75 - 79 lat	miasto 50-200 tys	poludniowo-zachodni	TAK	tak	tak	NIE	zima	Kontrola	MONW
146	68	66.4	60.6	0.34	9.1	472	1.77527108433735	0.0503103915662651	162	74.3	36.1	92	108	28.311233	245.2	149.4	59.8	131.8	7.8	88	18	4.6	4.47	kobieta	65 - 69 lat	miasto 50-200 tys	poludniowo-zachodni	NIE	tak	nie	NIE	zima	OZZM	OMWD
147	77	47.9	53.1	0.31	10.2	545	2.24377870563674	0.0781716075156576	161	73	37.1	99	107	28.162494	189.7	110	33.7	228.2	13.7	366.9	27	4.71	9.83	kobieta	75 - 79 lat	miasto 50-200 tys	poludniowo-zachodni	NIE	tak	tak	NIE	zima	OZZM	OMWD
148	76	27.9	22.8	0.25	9.1	1003	3.10663082437276	0.119735125448029	170	75.2	37.4	101	111	26.020761	197.8	92.2	37.4	247.6	9.2	105.8	26	6.06	5.95	kobieta	75 - 79 lat	miasto 50-200 tys	poludniowo-zachodni	NIE	tak	nie	NIE	zima	OZZM	OMWD
149	88	129.7	4.6	7.97	20	793	21.3045412490362	0.0566075558982267	161.5	66	13.7	98	102.5	25.304565	249.5	171.3	54.4	93.3	2.4	88.3	57	3.52	5.86	mezczyzna	85 - 89 lat	miasto 50-200 tys	poludniowo-zachodni	TAK	nie	nie	NIE	zima	OZZM	OMWD
152	93	62.2	65.4	0.18	8.7	292	1.00331189710611	0.0513467845659164	142	55.9	30	98	105	27.722674	196.4	107.8	56.4	117.1	9.7	82.9	23	6.12	9.09	kobieta	90 lat i wiecej	miasto 50-200 tys	poludniowo-zachodni	NIE	nie	tak	NIE	zima	OZZM	OMWD
153	79	59.8	44.7	4.07	14.6	239	23.5964715719064	0.0896264214046823	174.5	71.5	10.5	96.5	104	23.480924	174.3	102.1	38.9	138.7	1.5	80.8	24	5.7	6.29	mezczyzna	75 - 79 lat	miasto 50-200 tys	poludniowo-zachodni	TAK	tak	nie	NIE	zima	Kontrola	MONW
156	85	140.5	95.2	0.21	6.3	269	0.518199288256228	0.0164607117437722	151.5	57	23.2	65	74	24.834167	198.4	134.4	45	98.1	2.7	100.7	21	11.81	6.83	kobieta	85 - 89 lat	miasto 50-200 tys	poludniowo-zachodni	NIE	tak	nie	NIE	zima	Kontrola	Control
158	83	101	67.8	0.18	7.2	326	0.617881188118812	0.0261695049504951	155	45	16.7	74	96.5	18.730489	169.7	91.1	59.1	98.3	2.1	78.2	11	4.84	4.15	kobieta	80 - 84 lat	miasto 50-200 tys	poludniowo-zachodni	NIE	nie	nie	NIE	zima	Kontrola	Control
159	58	32.9	10.3	4.21	14.4	2522	44.3649544072948	0.160675987841945	173	93.8	31.4	112	113	31.34084	230.1	147.4	45.9	174.1	27.9	94.8	78.7	6.36	5.03	mezczyzna	55 - 59 lat	miasto 50-200 tys	poludniowo-zachodni	TAK	tak	nie	NIE	zima	OZZM	OMWD
163	93	102	37.2	5.41	10.2	260	18.3886960784314	0.03671	158.5	49	12.8	67	56	19.504622	207.5	122.1	72	67.6	1.2	110.6	16.3	8.88	6.65	mezczyzna	90 lat i wiecej	miasto 50-200 tys	poludniowo-zachodni	TAK	nie	nie	NIE	zima	Kontrola	Control
164	71	63.9	22.5	4.8	16.9	1229	26.0431924882629	0.0970890453834116	166	68.8	19.7	101.5	106	24.967339	256.1	178	58.5	96	6.6	117.3	68.8	6.49	4.04	mezczyzna	70 - 74 lat	miasto 50-200 tys	poludniowo-zachodni	TAK	tak	nie	NIE	zima	Kontrola	MONW
167	83	48.7	73.5	2.41	19.4	430	17.157022587269	0.146236960985626	165.5	66.5	15.7	94.5	100	24.278712	134.6	86.5	36.9	70.6	2.6	94.6	10	6.54	12.85	mezczyzna	80 - 84 lat	miasto 50-200 tys	poludniowo-zachodni	TAK	tak	nie	NIE	zima	Kontrola	MONW
168	72	45.6	11.2	4	15.2	760	30.4122807017544	0.122366666666667	165	101	30.1	120	112	37.098255	222.3	145.2	48	151.5	15.5	150.3	40.8	3	6.81	mezczyzna	70 - 74 lat	miasto 50-200 tys	poludniowo-zachodni	TAK	tak	tak	NIE	zima	OZZM	OMWD
169	69	115.9	50.9	0.19	5	131	0.568360655737705	0.0158369283865401	148.5	48.6	12.5	79	94	22.038567	201.5	105.9	70.1	86.5	4.6	89.1	31	4.23	6.28	kobieta	65 - 69 lat	miasto 50-200 tys	poludniowo-zachodni	NIE	tak	nie	NIE	zima	Kontrola	Control
174	68	47.1	59.2	0.21	7.7	713	1.54579617834395	0.0600142250530786	150	85.3	44.2	112	127	37.911111	303.2	203.5	53.2	152.8	4	88.8	23	4.51	5.02	kobieta	65 - 69 lat	wies	poludniowo-zachodni	NIE	nie	nie	NIE	zima	OZZM	OMWD
175	66	45.5	69.7	0.06	6.7	222	0.457186813186813	0.0540564835164835	165	82.4	44.1	105	119.5	30.266299	169.6	77.1	58.7	108.8	7.6	98.7	22	5.25	5.48	kobieta	65 - 69 lat	wies	poludniowo-zachodni	NIE	tak	nie	NIE	zima	OZZM	OMWD
176	75	69.4	10	8.67	29.7	1036	43.3125216138329	0.157101873198847	164	67.9	34.5	99	103	25.24539	312.7	208.1	73.2	74.4	3.4	86.7	66.8	6.01	5.97	mezczyzna	75 - 79 lat	wies	poludniowo-zachodni	TAK	nie	nie	NIE	zima	OZZM	OMWD
177	90	107.8	65.7	1.69	11.5	416	5.43527829313544	0.0391618738404453	163.5	73.1	39.4	99.5	98	27.345248	198.2	114.2	43.9	117.8	3.9	85.2	24	6.4	7.56	mezczyzna	90 lat i wiecej	wies	poludniowo-zachodni	NIE	tak	nie	NIE	zima	OZZM	OMWD
179	69	97.9	81.7	0.19	8.1	293	0.672860061287028	0.0303729315628192	154	58	28.6	85	98	24.456063	211.9	126.4	67	66	0.3	87	45.1	3.9	3.67	kobieta	65 - 69 lat	wies	poludniowo-zachodni	NIE	tak	nie	NIE	zima	OMPMC	MONW
180	76	34.3	6	3.72	13.1	1561	37.6012827988338	0.140204373177843	167	78	38	76	92	27.968016	146.3	69.1	32	142.9	7.6	93.7	67	7.62	3.78	mezczyzna	75 - 79 lat	miasto 20-50 tys	poludniowo-zachodni	TAK	tak	tak	TAK	wiosna	OBZM	MHO
181	70	37.6	5.9	4.47	15.4	1393	41.2167287234043	0.150354787234043	178	109	41.2	102	112	34.402222	259.6	156.1	48.5	239.7	9.1	83.6	55.1	3.41	3.98	mezczyzna	70 - 74 lat	wies	poludniowo-zachodni	TAK	tak	nie	NIE	zima	OZZM	OMWD
182	81	156.9	17.4	7.52	18.2	457	16.6168514977693	0.0425826641172722	176	60	28	66	78	19.369835	159.1	95.2	49.6	70.5	31	101.7	22	2.83	4.1	mezczyzna	80 - 84 lat	wies	poludniowo-zachodni	TAK	nie	nie	TAK	wiosna	Kontrola	Control
183	98	106.8	98.1	0.27	8.2	201	0.876488764044944	0.0281855805243446	152	44	15.3	49	52	19.044321	180.8	113	41.6	123.9	1.4	78.2	21	8.69	14.42	kobieta	90 lat i wiecej	wies	poludniowo-zachodni	NIE	nie	nie	NIE	zima	Kontrola	Control
184	66	35.1	7.9	3.35	20.4	1444	33.0896011396011	0.213357264957265	169	78.9	17.6	104	102	27.625083	190.8	94.8	37.3	220.7	20.5	114.4	28	7.9	7.47	mezczyzna	65 - 69 lat	wies	poludniowo-zachodni	TAK	tak	nie	TAK	wiosna	OZZM	OMWD
185	67	105.9	75.7	0.21	8.5	671	0.687507082152975	0.0294650613786591	158	62.1	33.7	77	100	24.875821	274.2	176.7	72.7	78.8	4.7	90.3	42	5.84	4.29	kobieta	65 - 69 lat	wies	poludniowo-zachodni	NIE	tak	nie	TAK	wiosna	Kontrola	Control
186	89	67.9	93	0.29	5.5	277	1.48075110456554	0.0297356406480118	145	61.5	31.7	102	113	29.250892	225.3	122	42.1	240.2	3	137.6	21	9.09	9.02	kobieta	85 - 89 lat	wies	poludniowo-zachodni	NIE	tak	tak	TAK	wiosna	OZZM	OMWD
187	67	33.9	5.1	4.56	31.8	4986	46.6357522123894	0.344359292035398	171	86.7	31.8	103	105	29.650149	156.7	98.2	38.1	90.6	3.4	82.8	49	4.03	6.97	mezczyzna	65 - 69 lat	wies	poludniowo-zachodni	TAK	tak	nie	TAK	wiosna	OBZM	OMWD
188	79	181	11.7	7.93	26.3	645	15.1896740331492	0.0533410497237569	160	64	22.7	88	102	25	174.1	89.1	72.9	75.5	4.1	82.8	30	5.05	5.69	mezczyzna	75 - 79 lat	wies	poludniowo-zachodni	TAK	tak	nie	NIE	zima	OZZM	OMWD
190	76	43.1	45.2	4.01	11.1	1303	32.2567749419954	0.0945431554524362	163	75.9	23.6	103	101	28.567127	202.4	137.6	47.5	98	6.9	134.1	48	8.66	4.6	mezczyzna	75 - 79 lat	wies	poludniowo-zachodni	TAK	tak	nie	NIE	zima	OZZM	OMWD
191	88	123.9	9.6	0.1	5.6	163	0.279822437449556	0.0165920903954802	154	57.8	30	88	104	24.371732	210.6	141.3	49.8	85.3	0.4	78	34	9.75	8.98	kobieta	85 - 89 lat	wies	poludniowo-zachodni	NIE	tak	nie	TAK	wiosna	OMPMC	MONW
192	98	121	35.7	2.1	10.4	693	6.01710743801653	0.0315523966942149	157	52.9	20.5	85	90	21.461317	201.8	114.2	70.8	100.7	2.2	85.2	13	6.75	8.08	mezczyzna	90 lat i wiecej	wies	poludniowo-zachodni	NIE	nie	nie	TAK	wiosna	Kontrola	MONW
196	80	144.2	129	0.12	7.6	223	0.288515950069348	0.0193478502080444	146	63.7	39.2	110	111	29.883656	292.8	111	34.1	430.4	5	84.1	19	3.37	7.02	kobieta	80 - 84 lat	wies	poludniowo-zachodni	NIE	tak	nie	NIE	zima	OZZM	OMWD
199	68	37.3	5.2	2.47	14.1	1203	22.958418230563	0.138769705093834	175	90	22.6	108	114	29.387755	212.5	138.5	60.7	73.5	4.2	132.1	63	5.49	4.18	mezczyzna	65 - 69 lat	miasto do 20tys	polnocno-zachodni	TAK	tak	nie	TAK	wiosna	OZZM	OMWD
201	75	39.6	53.6	1.63	11.5	1108	14.2707323232323	0.106607323232323	165	86.7	29.7	98	104	31.84573	200.9	107.1	42.7	165.4	6.9	128.1	30	4.88	7.2	mezczyzna	75 - 79 lat	miasto do 20tys	polnocno-zachodni	TAK	tak	nie	TAK	wiosna	OZZM	OMWD
202	88	58.9	5.8	5.12	8.1	497	30.1375891341256	0.0504840407470289	170	66.3	18.8	89	96	22.941177	185.7	102.7	54.3	90.5	2.1	94.6	37	12.85	7.12	mezczyzna	85 - 89 lat	miasto do 20tys	polnocno-zachodni	TAK	tak	nie	TAK	wiosna	Kontrola	MONW
203	79	53.9	7.9	3.14	11.4	534	20.1973654916512	0.0776426716141002	178	79.7	22.2	108.5	110	25.154652	218.8	140.5	52.3	97.2	3.7	103.5	34	5.13	4.1	mezczyzna	75 - 79 lat	miasto do 20tys	polnocno-zachodni	TAK	nie	nie	TAK	wiosna	OZZM	OMWD
204	75	46.8	64.2	0.19	10.8	305	1.40754273504274	0.0847153846153846	164	78	33.2	101	112	29.000595	218.4	139.3	35.6	144.2	10.6	118.3	25	4.6	4.38	kobieta	75 - 79 lat	miasto do 20tys	polnocno-zachodni	NIE	tak	nie	TAK	wiosna	OZZM	OMWD
205	77	17	21.9	3.36	8.9	303	68.5242352941176	0.192187647058824	168	89.9	43.5	118.5	112	31.852324	122.5	51.8	46.1	103.8	5.7	131.8	16	4.94	5.43	mezczyzna	75 - 79 lat	miasto do 20tys	polnocno-zachodni	TAK	tak	tak	TAK	wiosna	OZZM	OMWD
206	72	126.6	69.7	0.38	3.1	415	1.0406477093207	0.0089890205371248	162	62.2	29.9	89	98	23.700655	204.6	112.8	76.6	90.7	1.8	85.1	68.8	4.76	3.25	kobieta	70 - 74 lat	miasto do 20tys	polnocno-zachodni	NIE	nie	nie	TAK	wiosna	OMPMC	MONW
208	55	74.2	5.7	6.76	7.7	418	31.5861455525606	0.0380952830188679	163	64.7	24.3	98	105	24.351688	153.6	107.2	27.4	70.6	28.3	281.4	35	3.15	3.99	mezczyzna	55 - 59 lat	miasto do 20tys	polnocno-zachodni	TAK	tak	tak	TAK	wiosna	Kontrola	MONW
209	74	77.4	17.7	6.29	10.4	873	28.1749741602067	0.0493260981912145	169	68.1	24.8	98	103	23.843703	263.7	164.6	77.6	59.1	1.3	92.4	60	4.3	3.8	mezczyzna	70 - 74 lat	miasto do 20tys	polnocno-zachodni	TAK	nie	nie	TAK	wiosna	Kontrola	MONW
210	92	71.9	43.1	3.29	11.8	327	15.864297635605	0.0602472878998609	169	60.7	14	88	105	21.252757	202.6	103.5	70.9	102.6	0.5	118.9	26	1.64	5.38	mezczyzna	90 lat i wiecej	miasto do 20tys	polnocno-zachodni	TAK	nie	nie	TAK	wiosna	Kontrola	MONW
211	73	72.1	87.8	0.21	5.7	420	1.00980582524272	0.0290217753120666	159	81.5	38.5	109	124	32.237649	161.5	63.9	79.2	75.1	83.7	196.3	44.5	5.23	5.48	kobieta	70 - 74 lat	wies	polnocno-zachodni	NIE	tak	tak	TAK	wiosna	OZZM	OMWD
212	68	47	45.7	0.11	6.2	747	0.811425531914894	0.0484259574468085	152	74.9	44.3	104	113	32.418629	258.7	178.1	46.8	142.3	8.6	105.7	49.6	4	5.68	kobieta	65 - 69 lat	wies	polnocno-zachodni	NIE	nie	nie	TAK	wiosna	OZZM	OMWD
224	91	164	91.6	1.96	6.4	360	4.14348780487805	0.0143258536585366	160	69.5	29.6	96	98	27.148438	210.2	142.4	47.2	100	1.2	82.1	50	8.62	4.81	mezczyzna	90 lat i wiecej	wies	polnocno-zachodni	NIE	tak	nie	TAK	wiosna	OZZM	OMWD
225	74	51.7	14.6	4.38	15.6	398	29.3722630560928	0.110769052224371	163.5	87.8	29.8	104.5	101	32.844224	150.5	68.4	38.2	132.6	15.9	65.3	34	12.2	5.78	mezczyzna	70 - 74 lat	wies	polnocno-zachodni	TAK	tak	tak	TAK	wiosna	OBZM	OMWD
226	72	40.4	57.8	0.12	9.9	561	1.02980198019802	0.0899576732673268	153	79.6	34.9	103	116	34.004016	281	159	47.6	273.6	9.9	129.6	54.2	8.46	6	kobieta	70 - 74 lat	wies	polnocno-zachodni	NIE	tak	nie	TAK	wiosna	OZZM	OMWD
229	78	75	94.1	4.97	5	290	22.9746533333333	0.0244733333333333	151.5	63.5	36	94	112	27.666133	299.7	188.7	50.9	207.3	7.9	90.9	34	8.43	6.13	kobieta	75 - 79 lat	wies	polnocno-zachodni	TAK	tak	nie	TAK	wiosna	OZZM	OMWD
230	78	41.1	44.5	0.31	6.2	230	2.61501216545012	0.0553776155717762	153.5	76.4	41.2	97	137	32.424747	219.6	137.8	42.8	127.7	4.9	154.2	44	9.69	7.68	kobieta	75 - 79 lat	wies	polnocno-zachodni	NIE	tak	tak	TAK	wiosna	OZZM	OMWD
232	82	104	49.5	2.31	9.4	664	7.70074038461539	0.0331801923076923	169.5	81.2	39.7	94.5	95	28.262894	162.3	61.7	42.8	181	11	80.7	47	9.65	10.9	mezczyzna	80 - 84 lat	wies	polnocno-zachodni	TAK	tak	nie	TAK	wiosna	OZZM	OMWD
233	66	104.8	79.1	0.12	4.6	382	0.396984732824427	0.0161131679389313	155	49.3	19.8	74	94.5	20.520291	240.4	156.3	52.7	112.7	0.8	89	43	3.89	4.52	kobieta	65 - 69 lat	miasto 20-50 tys	polnocno-zachodni	NIE	nie	nie	TAK	wiosna	Kontrola	Control
234	75	38.6	22.3	3.75	11.9	1472	33.6819948186528	0.113173316062176	170	105.8	29.9	127	120.5	36.608997	217.5	136.1	48	129.2	5	94.5	51	3.54	6	mezczyzna	75 - 79 lat	miasto 20-50 tys	polnocno-zachodni	TAK	tak	nie	TAK	wiosna	OZZM	OMWD
235	58	47.5	36	0.87	11.3	2160	6.35008421052632	0.0873311578947368	160	76.5	36.5	105	107	29.882813	269.4	178.7	39.2	216.2	12.4	234.4	38	3.58	4.18	kobieta	55 - 59 lat	miasto 20-50 tys	polnocno-zachodni	NIE	nie	nie	TAK	wiosna	OZZM	OMWD
236	86	60.8	7.8	5.41	13.5	360	30.8494572368421	0.0815106907894737	171.5	81.5	26.8	112	106	27.709543	194.5	106.1	41.7	159.8	6.7	106.4	80	6.35	10.07	mezczyzna	85 - 89 lat	wies	polnocno-zachodni	TAK	tak	nie	TAK	wiosna	OZZM	OMWD
237	58	74.6	82.3	0.35	8.9	1398	1.62660857908847	0.0437961126005362	164	72	41.3	88	106	26.76978	406.6	305.7	47.7	288.9	3.4	113.2	56.8	2.84	4.01	kobieta	55 - 59 lat	miasto do 20tys	polnocno-zachodni	NIE	nie	nie	TAK	wiosna	OZZM	OMWD
238	69	74.2	9.1	7.51	28.6	1373	35.090525606469	0.141496765498652	172	84.4	28.7	106	104	28.528935	216.8	128.4	56.9	110.2	2.2	101.1	48.1	2.95	4.86	mezczyzna	65 - 69 lat	miasto do 20tys	polnocno-zachodni	TAK	tak	nie	TAK	wiosna	OZZM	OMWD
239	98	166.7	93	0.26	4	214	0.540743851229754	0.00880863827234553	150	43.5	23.2	77	86	19.333333	175.8	74.7	92	51.4	0.5	77.9	18.1	5.02	12.87	kobieta	90 lat i wiecej	miasto do 20tys	polnocno-zachodni	NIE	tak	nie	TAK	wiosna	Kontrola	Control
240	58	63.2	12	5.39	9.2	288	29.5682436708861	0.0534386075949367	168	81.9	33.7	98	102	29.017857	132.1	63.5	44.4	103.1	12.5	94.3	58.3	3.83	6.28	mezczyzna	55 - 59 lat	miasto do 20tys	polnocno-zachodni	TAK	tak	nie	TAK	wiosna	OZZM	OMWD
241	83	118.9	5.7	5.44	14.1	761	15.862472666106	0.0435333052985702	171.5	68.1	20.3	93	105	23.153618	231.7	116.8	48.1	254.4	1.8	88.6	66.8	7.26	4.18	mezczyzna	80 - 84 lat	miasto do 20tys	polnocno-zachodni	TAK	tak	nie	TAK	wiosna	Kontrola	MONW
242	91	40.7	46.9	2.23	10.7	236	18.9960933660934	0.0965103194103194	163.5	69.5	21.2	96	102	25.99856	186.9	120.2	40.7	104.2	1.6	81.2	29.8	8.88	7.71	mezczyzna	90 lat i wiecej	miasto do 20tys	polnocno-zachodni	TAK	tak	nie	TAK	wiosna	OZZM	OMWD
243	92	122.2	100	0.2	5.4	180	0.567430441898527	0.0162220949263502	151.5	47.8	26.7	93	102.5	20.825845	296.7	192.7	69.2	92.6	0.3	84.6	10.8	5.59	7.41	kobieta	90 lat i wiecej	miasto do 20tys	polnocno-zachodni	NIE	tak	nie	TAK	wiosna	OMPMC	MONW
244	86	92.8	110.7	0.42	10.4	513	1.56911637931034	0.0411405172413793	160.5	52.5	19.5	68.5	89	20.380237	174.9	73.3	85.2	70.9	0.1	82.9	53.6	5.86	11.27	kobieta	85 - 89 lat	miasto do 20tys	polnocno-zachodni	NIE	tak	nie	TAK	wiosna	Kontrola	Control
245	88	68.2	4.9	5.31	12.1	721	26.9937976539589	0.0651306451612903	163	59.1	31.6	90	90	22.243969	183.9	101.3	60.9	74	1.8	94.9	12.4	4.27	9.76	mezczyzna	85 - 89 lat	wies	polnocno-zachodni	TAK	nie	nie	TAK	wiosna	Kontrola	MONW
246	70	51	11.5	5.39	21.9	790	36.641431372549	0.157637058823529	169	92.9	36.6	115	111	32.526872	216.2	130.3	67.7	100.1	4.9	95.3	63.2	4.51	4.16	mezczyzna	70 - 74 lat	wies	polnocno-zachodni	TAK	tak	nie	NIE	zima	OZZM	OMWD
247	93	48.9	84.2	0.25	12.8	901	1.77249488752556	0.0960916155419223	150	68.3	44.5	97	115	30.355556	142.7	64	49.1	118.4	4.4	86.6	15.5	12.79	12.24	kobieta	90 lat i wiecej	wies	polnocno-zachodni	NIE	tak	nie	TAK	wiosna	OZZM	OMWD
248	90	54.6	13.4	0.3	7.4	418	1.90494505494506	0.0497534798534799	186	78	18.9	101	97	22.545959	195.6	106.6	38.5	201.2	12	123.4	63.5	11.1	15.25	mezczyzna	90 lat i wiecej	wies	polnocno-zachodni	NIE	nie	nie	TAK	wiosna	Kontrola	MONW
249	80	72.6	67.5	0.22	10	350	1.05060606060606	0.050564738292011	153	90.7	44.8	110	128	38.745782	205.9	121.9	57.3	112.8	8.4	110	30.3	7.92	19.3	kobieta	80 - 84 lat	wies	polnocno-zachodni	NIE	tak	nie	TAK	wiosna	OZZM	OMWD
250	70	156.3	49.8	0.81	9.7	289	1.79671785028791	0.0227822776711452	155.5	96.1	40.2	108	137	39.743179	148.8	50.4	67.9	134.9	18.2	98.8	33.9	5.76	8.29	kobieta	70 - 74 lat	wies	polnocno-zachodni	NIE	tak	nie	TAK	wiosna	OZZM	OMWD
251	88	45.6	8.5	5.33	11.5	463	40.5243640350877	0.0925800438596491	164	66.3	23.3	96	99	24.650506	168.1	95.3	43.3	102.3	3.4	100.2	26.2	10.21	8.21	mezczyzna	85 - 89 lat	miasto 20-50 tys	polnocno-zachodni	TAK	nie	nie	TAK	wiosna	Kontrola	MONW
252	56	18	7.1	4.91	14.3	931	94.5720555555556	0.291640555555556	172	79.5	27.2	99	109	26.872634	235	148.7	62.1	128.1	5.6	107.3	62	3.38	3.78	mezczyzna	55 - 59 lat	miasto 20-50 tys	polnocno-zachodni	TAK	nie	nie	TAK	wiosna	OZZM	OMWD
254	71	44.9	6.2	3.79	19.7	1115	29.2648775055679	0.161066146993319	158	100.8	35.1	116	111.5	40.378144	213.7	121.6	50.7	152.5	9	95.7	68	5.21	4.9	mezczyzna	70 - 74 lat	miasto 20-50 tys	polnocno-zachodni	TAK	tak	nie	TAK	wiosna	OZZM	OMWD
255	91	119.9	2.8	1.18	6	440	3.4120600500417	0.0183703085904921	158	49.2	13.4	84	87	19.70838	191.1	83	31.8	241.8	0.3	60.8	39	12.45	30.8	mezczyzna	90 lat i wiecej	miasto 20-50 tys	polnocno-zachodni	NIE	tak	nie	TAK	wiosna	Kontrola	MONW
257	77	45.2	47.5	0.22	15.8	457	1.68747787610619	0.128322566371681	168	79.5	33.8	100	101.5	28.167517	160.5	63.6	71.3	134.5	14	115.9	39.7	5.94	8.1	kobieta	75 - 79 lat	miasto 50-200 tys	polnocno-zachodni	NIE	tak	nie	TAK	wiosna	OZZM	OMWD
258	73	58.9	79.4	0.1	8.7	649	0.588624787775891	0.0542235993208829	160	73	28	90	114.5	28.515625	208.1	127	55.4	108.1	5	90.1	30.4	6.74	4.99	kobieta	70 - 74 lat	miasto 50-200 tys	polnocno-zachodni	NIE	tak	nie	TAK	wiosna	OZZM	OMWD
259	72	128.5	101.1	0.09	9	1519	0.242824902723735	0.0257112840466926	166	65	14.6	83	98	23.588329	251.4	152.9	72.2	113.3	1.2	87.5	43.1	7.56	8.56	kobieta	70 - 74 lat	miasto 50-200 tys	polnocno-zachodni	NIE	nie	nie	TAK	wiosna	OMPMC	MONW
261	75	68.5	34.8	4.96	16.8	836	25.1041167883212	0.0900332846715329	174	92.7	34.5	110	110	30.618312	302.7	221.2	49.4	145.8	5.9	110.8	95.8	7.21	7.2	mezczyzna	75 - 79 lat	miasto, aglomeracja powyzej 500 tys	polnocno-zachodni	TAK	tak	nie	TAK	wiosna	OZZM	OMWD
262	56	52.8	69.2	0.31	13.8	2733	2.03554924242424	0.0959465909090909	160	82.9	46.1	106	111	32.382813	225.3	130	65.5	121.7	10.8	95.2	58.5	4.67	4.66	kobieta	55 - 59 lat	miasto, aglomeracja powyzej 500 tys	polnocno-zachodni	NIE	tak	nie	TAK	wiosna	OZZM	OMWD
264	81	58	32.3	5.11	15.1	909	30.5454655172414	0.0955725862068966	170	79.3	25.1	99	102	27.439446	182.3	91.3	64	111.5	4.4	93.1	51.8	5.04	5.67	mezczyzna	80 - 84 lat	miasto, aglomeracja powyzej 500 tys	polnocno-zachodni	TAK	tak	nie	TAK	wiosna	OZZM	OMWD
265	68	143.1	106.8	0.25	5.4	955	0.605695317959469	0.0138528301886792	157	50.5	28.6	80	94	20.487647	215.2	101	88.8	81.8	9.2	115.7	44.4	2.7	5.25	kobieta	65 - 69 lat	miasto, aglomeracja powyzej 500 tys	polnocno-zachodni	NIE	tak	tak	TAK	wiosna	OMPMC	MONW
266	72	73.4	25.6	0.39	14.2	2135	1.84213896457766	0.0710193460490463	170	95.6	49.5	120	132	33.079585	185.9	101.8	49.3	151.3	4.5	136	49.3	6.03	5.08	kobieta	70 - 74 lat	miasto, aglomeracja powyzej 500 tys	polnocno-zachodni	NIE	tak	tak	TAK	wiosna	OZZM	OMWD
267	89	100.4	11	5.19	18.8	327	17.9220418326693	0.0687398406374502	168	78	24.6	105	107	27.636054	208.3	97.3	92.3	63.2	1.8	84.1	62	7.87	9.07	mezczyzna	85 - 89 lat	miasto, aglomeracja powyzej 500 tys	polnocno-zachodni	TAK	tak	nie	TAK	wiosna	OZZM	OMWD
268	56	30	48.9	0.2	13.3	1039	2.31133333333333	0.162747666666667	162	89.3	42.2	108.5	117	34.026825	213.1	131	46.9	167.2	8.5	101.4	27.3	4.25	3.84	kobieta	55 - 59 lat	miasto, aglomeracja powyzej 500 tys	polnocno-zachodni	NIE	tak	nie	TAK	wiosna	OZZM	OMWD
269	96	113.6	45.4	0.72	7.6	439	2.19739436619718	0.0245595070422535	168	88.8	28.4	115	115	31.462585	122.7	78	33.6	58.5	2.6	99.4	33.3	9.54	13.69	mezczyzna	90 lat i wiecej	miasto, aglomeracja powyzej 500 tys	polnocno-zachodni	NIE	tak	nie	TAK	wiosna	OBZM	OMWD
270	78	52.8	9.5	3.37	19.2	1767	22.1283901515152	0.133490909090909	175.5	96.7	29.3	110	111	31.395849	196.7	124.8	46.9	134.4	4.5	102.2	79.1	5.19	6.76	mezczyzna	75 - 79 lat	miasto, aglomeracja powyzej 500 tys	polnocno-zachodni	TAK	tak	nie	TAK	wiosna	OZZM	OMWD
271	74	26.9	50	2.3	10.5	1180	29.6434944237918	0.143291821561338	175.5	96.4	37.1	118	119	31.298447	139.9	62.9	50.4	135.4	4.3	310.8	19.6	4.58	4.29	mezczyzna	70 - 74 lat	miasto, aglomeracja powyzej 500 tys	polnocno-zachodni	TAK	tak	nie	TAK	wiosna	OZZM	OMWD
272	57	99.8	54.9	0.08	3.3	679	0.277915831663327	0.0121385771543086	166	49.2	25.3	72	92	17.854551	153	90.3	35.3	134.2	3.2	83	18.5	2.68	3.91	kobieta	55 - 59 lat	miasto, aglomeracja powyzej 500 tys	polnocno-zachodni	NIE	tak	nie	TAK	wiosna	Kontrola	Control
274	91	38.3	55.7	0.16	2.2	154	1.44835509138381	0.0210866840731071	164	81.5	44.9	112	121	30.301904	249.4	160.5	70.1	70.5	1.5	94.3	24.8	7.4	7.76	kobieta	90 lat i wiecej	miasto, aglomeracja powyzej 500 tys	polnocno-zachodni	NIE	nie	tak	TAK	wiosna	OZZM	OMWD
276	88	59.3	81.2	0.2	8.8	442	1.16930860033727	0.0544768971332209	158	79.3	39.8	105.5	112	31.765743	227.6	141.5	33.3	210.6	3.3	118.12	25.9	5.71	6.26	kobieta	85 - 89 lat	miasto 20-50 tys	polnocno-zachodni	NIE	tak	nie	TAK	wiosna	OZZM	OMWD
277	73	156.5	77.9	0.43	3.7	228	0.952594249201278	0.00867904153354633	158	46.8	19.5	67.5	91	18.746996	216.7	123.9	76.6	94.3	0.1	77.01	30.8	6.64	3.72	kobieta	70 - 74 lat	miasto 20-50 tys	polnocno-zachodni	NIE	tak	nie	TAK	wiosna	Kontrola	Control
278	77	116.5	53.9	0.06	3.7	420	0.178557939914163	0.0116589699570815	145	61.3	33	94.5	100	29.155767	150.7	58.5	65.2	97.4	2	103.96	16.9	4.22	6.78	kobieta	75 - 79 lat	miasto 20-50 tys	polnocno-zachodni	NIE	nie	nie	TAK	wiosna	OZZM	OMWD
280	84	51.7	81.2	0.17	3.4	414	1.14001934235977	0.0241419729206963	157.5	97.9	42.3	108	123	39.46586	177.8	94.5	42	182.1	19.6	143.53	15.1	4.97	7.98	kobieta	80 - 84 lat	miasto 20-50 tys	polnocno-zachodni	NIE	nie	nie	TAK	lato	OZZM	OMWD
281	93	110	56.4	0.78	7.3	900	2.45841818181818	0.0243620909090909	155	70.4	30.6	103	93	29.30281	253.4	173.9	34.8	205.9	5.7	101.3	23.4	7.56	5.38	mezczyzna	90 lat i wiecej	miasto 20-50 tys	polnocno-zachodni	NIE	tak	nie	TAK	wiosna	OZZM	OMWD
286	74	22.1	61.6	0.16	8.8	833	2.51004524886878	0.14617556561086	154	102.3	38.4	121	135	43.135436	203.8	134.9	39.3	149.7	9.5	168.42	17.7	5.75	6.85	kobieta	70 - 74 lat	miasto 50-200 tys	polnocno-zachodni	NIE	tak	tak	TAK	wiosna	OZZM	OMWD
287	88	39.9	5.2	3.99	10.3	559	34.67	0.0947651629072682	170	82	91	88	89	28.373702	162.3	103.8	35.7	76.7	0.61	83.37	18.6	6.58	5.88	mezczyzna	85 - 89 lat	miasto 50-200 tys	polnocno-zachodni	TAK	tak	nie	TAK	wiosna	OBZM	OMWD
288	82	53.3	80.9	0.2	6.3	692	1.30093808630394	0.0433908067542214	162	65.2	37	96	43	24.843774	212.6	123.8	51.9	191.8	18.5	204.18	15.9	6.06	6.73	kobieta	80 - 84 lat	miasto 50-200 tys	polnocno-zachodni	NIE	tak	nie	TAK	wiosna	OMPMC	MONW
289	77	51.7	15.3	4.67	12.5	1756	31.317001934236	0.088757253384913	175	75.2	20.8	100.2	112	24.555102	213.8	132.1	47	188.5	2	101	40.2	4.31	4.49	mezczyzna	75 - 79 lat	miasto 50-200 tys	polnocno-zachodni	TAK	tak	nie	TAK	wiosna	Kontrola	MONW
290	85	75.9	49.9	0.31	7.7	794	1.41603425559947	0.0372420289855072	148.2	76.6	40.7	105	120.2	34.876457	222.3	137.9	44.4	177	4.5	123.17	35.2	4.43	4.72	kobieta	85 - 89 lat	miasto 50-200 tys	polnocno-zachodni	NIE	tak	nie	TAK	wiosna	OZZM	OMWD
291	70	82.4	55.3	1	6.7	397	4.20752427184466	0.0298491504854369	161	79.2	38.9	103	98	30.554377	162.5	89	48.8	95.4	10.3	98.02	26.1	3.89	6.59	kobieta	70 - 74 lat	miasto 50-200 tys	polnocno-zachodni	NIE	tak	nie	TAK	lato	OZZM	OMWD
292	68	44.7	91.5	0.32	13.6	897	2.48196868008949	0.111690380313199	150	82.5	41.6	112	119	36.666667	146.7	65.5	53.8	109.3	25.5	101.53	27.7	3.75	10.68	kobieta	65 - 69 lat	miasto 50-200 tys	polnocno-zachodni	NIE	tak	tak	TAK	wiosna	OZZM	OMWD
294	89	79.4	12.4	0.15	3	133	0.654974811083123	0.0138702770780856	152	65.2	41.2	102	105	28.220222	198.1	138.2	35	117.7	6.3	96.35	17	7.57	15.74	kobieta	85 - 89 lat	miasto 50-200 tys	polnocno-zachodni	NIE	nie	nie	TAK	lato	OBZM	OMWD
295	72	44.5	10.2	4.69	10.5	1960	36.5398426966292	0.0866191011235955	176	85.9	31.5	112	107	27.731147	214.7	135.2	44.9	138.4	7.8	108.55	84	3.99	5.06	mezczyzna	70 - 74 lat	miasto 50-200 tys	polnocno-zachodni	TAK	tak	nie	TAK	wiosna	OZZM	OMWD
298	77	50.7	42.1	0.45	3.6	473	3.07721893491124	0.0260662721893491	152	65	25.8	85.5	110.5	28.133657	509.6	123.3	28.7	981.1	9	148.7	34	6.57	7.91	kobieta	75 - 79 lat	wies	polnocno-zachodni	NIE	tak	nie	TAK	wiosna	OZZM	OMWD
299	65	41.5	10.5	3.29	16.9	905	27.4853734939759	0.149493734939759	165	87.3	30.9	105.5	101.5	32.066116	220	144.7	49.9	150.7	20.5	100.92	37.7	4.18	3.69	mezczyzna	65 - 69 lat	wies	polnocno-zachodni	TAK	tak	nie	TAK	wiosna	OZZM	OMWD
300	85	63	2.7	4.96	10.1	382	27.295746031746	0.0588525396825397	174	72.3	25.8	110.5	108.5	23.880301	216.2	136.6	54.8	97.3	1.8	106.09	41.6	4.28	3.92	mezczyzna	85 - 89 lat	wies	polnocno-zachodni	TAK	tak	nie	TAK	wiosna	Kontrola	MONW
301	69	62.8	8.9	7.67	14.3	569	42.3437738853503	0.0835912420382166	164.5	82.9	37.7	108.5	112.5	30.635341	193.9	117.9	44.5	119.3	3.2	99.3	41.2	7.16	4.29	mezczyzna	65 - 69 lat	miasto 20-50 tys	polnocno-zachodni	TAK	nie	tak	TAK	wiosna	OZZM	OMWD
302	92	137.3	20.1	4.9	8.2	50	12.3731245447924	0.0219243991260015	171	57.2	18.1	93	88	19.561574	123.8	82.7	35.3	59	16.9	99.39	21	10.68	5.21	mezczyzna	90 lat i wiecej	miasto 20-50 tys	polnocno-zachodni	TAK	tak	nie	TAK	wiosna	Kontrola	MONW
303	71	42.4	3.7	4.8	23.8	615	39.2490566037736	0.206060849056604	165.5	78.8	36.6	110.5	104.5	28.769361	175.5	109.3	35.6	148.5	8.2	87.7	34.2	5.55	5.89	mezczyzna	70 - 74 lat	miasto 20-50 tys	polnocno-zachodni	TAK	tak	nie	TAK	wiosna	OBZM	OMWD
304	66	104.4	19	7.77	17.4	1000	25.8032471264368	0.0611833333333333	162.5	79.4	30.8	103.5	105.5	30.068639	238	156.6	61	103.6	4.4	98.03	21.7	3.34	3.92	mezczyzna	65 - 69 lat	miasto 20-50 tys	polnocno-zachodni	TAK	tak	nie	TAK	wiosna	OZZM	OMWD
307	82	52.3	6.7	3.89	13.4	683	25.7870554493308	0.0940562141491396	164	85.9	29.7	113	106	31.937835	141.3	83.5	43.4	93.3	1.4	103.63	37.6	6.81	4.46	mezczyzna	80 - 84 lat	miasto 20-50 tys	polnocno-zachodni	TAK	tak	tak	TAK	lato	OZZM	OMWD
308	80	54.1	77.5	0.46	6.4	593	2.9479112754159	0.0434277264325324	159.5	75.9	36.1	100.5	111.5	29.834612	209.1	131.5	54	135.9	3	115.02	28.3	4.76	5.95	kobieta	80 - 84 lat	miasto 20-50 tys	polnocno-zachodni	NIE	nie	nie	TAK	wiosna	OZZM	OMWD
309	91	98.4	14.9	0.06	3.4	495	0.21140243902439	0.0126843495934959	167	54.2	17.1	87.5	97.5	19.434186	182.3	114.5	44.5	98.5	0.9	99.93	20.2	6.95	6.51	mezczyzna	90 lat i wiecej	miasto 20-50 tys	polnocno-zachodni	NIE	tak	tak	TAK	wiosna	Kontrola	MONW
310	76	155.7	63.2	0.14	6.3	691	0.311740526653822	0.0148537572254335	152	76.6	40.8	106	104	33.154432	138.5	70.9	50.7	77	9.9	136.13	33.6	4.77	5.42	kobieta	75 - 79 lat	miasto 20-50 tys	polnocno-zachodni	NIE	tak	tak	TAK	wiosna	OZZM	OMWD
311	57	59	2.3	4.96	10.9	923	29.1463050847458	0.0678201694915254	172	66.4	15.2	82	95	22.444565	222.5	149.2	51.7	125.3	4.4	100.34	88	7.35	7.03	mezczyzna	55 - 59 lat	miasto 20-50 tys	polnocno-zachodni	TAK	tak	nie	TAK	lato	Kontrola	MONW
312	81	38.5	21.4	2.08	8.1	285	18.7308051948052	0.077234025974026	170	104	33.1	115	122	35.986159	120.4	51.9	28.1	193.6	16.7	106.32	37	5.29	20.36	mezczyzna	80 - 84 lat	miasto 20-50 tys	polnocno-zachodni	TAK	nie	nie	TAK	lato	OZZM	OMWD
313	87	39.7	52.1	2.93	9	769	25.5876826196474	0.0832216624685138	171.5	77.3	23.2	95.3	107.5	26.281566	111.6	57.2	34.4	94.4	1.7	94.57	10.4	6.38	4.41	mezczyzna	85 - 89 lat	miasto 20-50 tys	polnocno-zachodni	TAK	tak	nie	TAK	wiosna	OBZM	OMWD
314	57	44.5	83.4	0.19	5.5	599	1.48029213483146	0.0453719101123595	165	66.3	37.6	85	100	24.352617	190.8	108.9	59.5	131.5	2.3	88.53	52.2	3.59	3.55	kobieta	55 - 59 lat	miasto 200-500 tys	polnocno-zachodni	NIE	nie	nie	TAK	wiosna	OMPMC	MONW
315	73	54.4	9.2	6.13	12.6	688	39.0674816176471	0.0850268382352941	172	70.7	19.3	92	100	23.898053	153.2	81.9	44.1	102.3	2.6	83.22	33	4.76	3.32	mezczyzna	70 - 74 lat	miasto 200-500 tys	polnocno-zachodni	TAK	tak	nie	TAK	wiosna	Kontrola	MONW
317	82	62.7	35.2	1.61	10.1	842	8.90250398724083	0.0591341307814992	170	96.6	24.1	120	112	33.425606	152.3	90.3	40.3	125	10.9	111.13	31	4.42	3.12	mezczyzna	80 - 84 lat	miasto 200-500 tys	polnocno-zachodni	TAK	tak	nie	TAK	wiosna	OZZM	OMWD
319	77	224.8	37.6	4.69	15	1047	7.23319839857651	0.0244951067615658	164	74.1	25.1	100	100	27.550565	116.3	71.2	25.6	81.2	5.9	144.53	19.1	9.72	11.28	mezczyzna	75 - 79 lat	miasto 200-500 tys	polnocno-zachodni	TAK	nie	tak	TAK	wiosna	OZZM	OMWD
320	80	43	7.6	4.6	11.3	914	37.0888372093023	0.0964704651162791	176	80.4	33.3	96	110	25.955579	194.8	131	47.8	78.3	2.6	63.98	90.2	4.84	8.2	mezczyzna	80 - 84 lat	wies	wschodni	TAK	nie	nie	TAK	lato	OZZM	OMWD
321	59	47.1	5.9	10.43	21.6	1549	76.7745435244161	0.168351592356688	177	77.9	33.6	97	102	24.865141	234.5	150.2	61.9	80.1	2.5	84.36	74	6.21	5.02	mezczyzna	55 - 59 lat	wies	wschodni	TAK	tak	nie	TAK	lato	Kontrola	MONW
322	69	106.3	47.8	0.08	4.5	431	0.260921919096896	0.0155404515522107	149	51	26	81	95	22.971938	207.1	136.9	57.7	57.4	2	82.72	57.1	4.44	3.56	kobieta	65 - 69 lat	wies	wschodni	NIE	tak	nie	TAK	lato	OMPMC	MONW
323	78	26.2	11.8	3.16	17.9	756	41.8157251908397	0.250804961832061	159	95.8	41	123	115	37.894071	159.8	93.9	26.4	137.8	13.7	86.7	72.3	8.15	5.29	mezczyzna	75 - 79 lat	wies	wschodni	TAK	tak	tak	TAK	lato	OBZM	OMWD
325	85	38.6	46.9	2.66	11.7	1744	23.8917616580311	0.111271243523316	164	70.8	43.1	97	103	26.323617	156.1	93.9	51.9	75.6	4.1	89.54	109.1	7.93	5.62	mezczyzna	85 - 89 lat	wies	wschodni	TAK	tak	nie	TAK	lato	OZZM	OMWD
327	75	63.3	33	0.34	3.4	176	1.86221169036335	0.0197178515007899	134.5	68.9	42.2	110	111	38.086815	234.5	148.7	53.4	138.6	5.2	86.04	56.7	4.12	6.88	kobieta	75 - 79 lat	miasto do 20tys	wschodni	NIE	tak	nie	TAK	lato	OZZM	OMWD
328	88	64.2	64.3	0.15	4.4	615	0.810046728971963	0.0251595015576324	149	64	43.5	111	104	28.82753	255.2	156.1	45.2	225.4	10.2	109.07	44.3	7.96	7.85	kobieta	85 - 89 lat	miasto do 20tys	wschodni	NIE	tak	nie	TAK	lato	OZZM	OMWD
329	77	98.9	81.5	0.12	1.8	370	0.42066734074823	0.00668129423660263	160	62.8	22.4	84	100	24.53125	251.4	136.5	70.4	185.6	4.5	106.24	39.9	5.29	3.77	kobieta	75 - 79 lat	miasto do 20tys	wschodni	NIE	tak	nie	TAK	lato	OMPMC	MONW
330	73	58	16.1	4.49	3.4	221	26.8393620689655	0.0215196551724138	170	107.4	40.8	129	113	37.16263	150.3	69.3	47.3	158.6	30	126.86	54.6	3.44	6.32	mezczyzna	70 - 74 lat	miasto do 20tys	wschodni	TAK	tak	nie	TAK	lato	OZZM	OMWD
331	71	53.6	10.1	3.4	3.8	1316	21.9921641791045	0.0260257462686567	171	100.8	32.3	121	114	34.472145	211.4	125.6	52.8	148.6	22.1	125.97	33.2	3.53	4.72	mezczyzna	70 - 74 lat	miasto do 20tys	wschodni	TAK	tak	tak	TAK	lato	OZZM	OMWD
332	57	47.9	68.8	0.28	3.3	913	2.0266388308977	0.0252908141962422	160	68.4	35.3	84	103	26.71875	214.2	137.1	52.7	101	7	99.42	36.4	5.09	4.89	kobieta	55 - 59 lat	miasto do 20tys	wschodni	NIE	nie	nie	TAK	lato	OZZM	OMWD
333	65	28	5	3.76	10.8	1174	46.5568571428571	0.141595714285714	162	87.5	31.8	105	108	33.340954	180	105.3	41.7	147	10.9	106.34	52.5	4.14	6.3	mezczyzna	65 - 69 lat	wies	wschodni	TAK	nie	nie	TAK	lato	OZZM	OMWD
334	80	37.3	16.5	2.88	7.6	505	26.7693297587131	0.074797855227882	160	97.9	31.1	121	127	38.242188	196.3	119	45.6	129.5	6.5	108.26	37.8	5.56	5.31	mezczyzna	80 - 84 lat	wies	wschodni	TAK	tak	tak	TAK	lato	OZZM	OMWD
335	57	65.4	47	0.21	2.3	644	1.11325688073394	0.012910244648318	170	77.7	26.3	91	108	26.885813	194.9	107.2	56.6	109.2	6.4	93.9	34.3	4.64	4.23	kobieta	55 - 59 lat	wies	wschodni	NIE	tak	nie	TAK	lato	OZZM	OMWD
342	82	55.7	100.1	0.1	3	904	0.622441651705566	0.0197719928186715	160	76.3	33.1	108	114	29.804688	161.1	89.5	36	142	9.3	202.08	16.8	6.17	7.85	kobieta	80 - 84 lat	miasto 50-200 tys	wschodni	NIE	tak	nie	TAK	lato	OZZM	OMWD
343	85	66.2	24.9	5.45	14.3	283	28.5425226586103	0.0792980362537764	170	87.8	15.6	114	110	30.380623	166.6	113.3	35.9	91.5	7.9	105.6	16	5.64	8.93	mezczyzna	85 - 89 lat	miasto 50-200 tys	wschodni	TAK	nie	nie	TAK	lato	OZZM	OMWD
347	67	34.3	68.2	0.16	7.2	1013	1.61725947521866	0.0770588921282799	150	63.7	32.3	83	101	28.311111	169.8	82.8	40.5	181.8	7.4	108.37	56.8	2.56	4.34	kobieta	65 - 69 lat	miasto 50-200 tys	wschodni	NIE	tak	nie	TAK	lato	OZZM	OMWD
348	72	39.5	16.3	3.93	14.2	905	34.4944556962025	0.131970126582279	177	84.2	36.7	98	107	26.876057	230	156.4	48.1	102.1	5.8	91.36	103	6.27	5.43	mezczyzna	70 - 74 lat	miasto 50-200 tys	wschodni	TAK	tak	nie	TAK	lato	OZZM	OMWD
351	81	32.7	21.1	0.17	13.9	1134	1.80241590214067	0.156045565749235	160	84.9	38.5	116	130	33.164063	159.6	77.3	51.1	167.3	13.4	217.15	23.7	7.45	5.85	kobieta	80 - 84 lat	miasto 50-200 tys	wschodni	NIE	nie	tak	TAK	lato	OZZM	OMWD
352	81	48.4	10.6	3.38	20.6	966	24.211694214876	0.156245041322314	160	82.9	28.8	120	106	32.382813	217.6	141.7	68.1	79.4	8.2	106.5	41.7	5.28	4.79	mezczyzna	80 - 84 lat	miasto 50-200 tys	wschodni	TAK	nie	nie	TAK	lato	OZZM	OMWD
354	75	55.4	91.8	0.16	1.9	711	1.00129963898917	0.0125900722021661	164	68.3	34.4	86.5	107	25.394111	157.7	37.3	25.8	346	9.3	101.89	29.2	4.94	8.26	kobieta	75 - 79 lat	miasto 50-200 tys	wschodni	NIE	tak	nie	TAK	lato	OZZM	OMWD
355	67	100.5	5.4	7.85	18.5	916	27.0805472636816	0.0675756218905473	173	72.8	30.7	92	100.5	24.324234	172.8	105.5	55.5	60.9	5.9	88.31	66.3	6.06	5.32	mezczyzna	65 - 69 lat	miasto 50-200 tys	wschodni	TAK	tak	nie	TAK	lato	Kontrola	MONW
357	94	63.3	14.6	5.18	5.6	316	28.3713428120063	0.0324764612954186	175	64.2	28.4	95	99	20.963265	134.4	77.4	46.4	51.6	2.6	83.28	20.6	10.33	5.95	mezczyzna	90 lat i wiecej	miasto 50-200 tys	wschodni	TAK	tak	nie	TAK	lato	Kontrola	MONW
358	91	84.1	28.8	0.23	4.6	452	0.948168846611177	0.0200791914387634	154	72.3	31.4	88	108	30.485748	242.1	171.9	56.3	68.5	2.9	86.74	21.4	7.42	6.17	kobieta	90 lat i wiecej	miasto 50-200 tys	wschodni	NIE	tak	nie	TAK	lato	OZZM	OMWD
359	85	54.4	98.5	0.33	6.7	904	2.10314338235294	0.0452126838235294	137	49	32.1	88	98	26.106878	262.3	170.6	55.8	135.1	3	86.13	38.5	8.14	5.06	kobieta	85 - 89 lat	miasto 50-200 tys	wschodni	NIE	nie	nie	TAK	lato	OZZM	OMWD
360	91	70.2	35.5	0.36	4.7	323	1.77794871794872	0.0245779202279202	180	80.6	37.2	102	107.5	24.876543	204.4	143.1	36.4	112.4	6.8	101.36	28.3	8.34	10.71	mezczyzna	90 lat i wiecej	miasto 50-200 tys	wschodni	NIE	tak	nie	TAK	lato	Kontrola	MONW
362	84	86.2	27.8	0.09	4.8	530	0.361983758700696	0.0204417633410673	156	56.6	29.2	82.5	106	23.257725	146.8	66.7	60.4	100.2	5	87.59	19	4.73	7.88	kobieta	80 - 84 lat	miasto 50-200 tys	wschodni	NIE	tak	nie	TAK	lato	OMPMC	MONW
363	83	75.5	8.8	5.55	12.9	1688	25.4858940397351	0.0627230463576159	167	69.8	29.2	96	99	25.027789	188	81.4	67	135.3	3.8	94.92	48.9	5.52	4.99	mezczyzna	80 - 84 lat	miasto 50-200 tys	wschodni	TAK	tak	nie	TAK	lato	OZZM	OMWD
364	79	54.2	17.3	4.69	12.9	734	30.0004243542435	0.0873725092250923	164	62.5	22.1	92.5	98.5	23.237656	204	130.4	53.7	75.1	6.2	75.81	15.5	6.08	4.68	mezczyzna	75 - 79 lat	miasto 50-200 tys	wschodni	TAK	tak	nie	TAK	lato	Kontrola	MONW
365	83	56.1	10.6	7.12	14.9	259	44.0018538324421	0.0975007130124777	163	75.7	22.9	107	120	28.491851	146.4	66	50	138.2	15.7	93.88	98.6	5.99	8.55	mezczyzna	80 - 84 lat	miasto do 20tys	wschodni	TAK	tak	nie	TAK	lato	OZZM	OMWD
366	90	85.1	61	0.16	4.1	732	0.651844888366628	0.0176863689776733	159	68.4	37.8	99	102	27.055892	193.2	119.4	38.7	141.4	3.5	75.05	83	10.4	5.47	mezczyzna	90 lat i wiecej	miasto 20-50 tys	polnocny	NIE	tak	nie	TAK	lato	OBZM	OMWD
370	81	68.9	14.8	3.67	9.3	560	18.4671843251089	0.0495505079825835	170.5	67.4	42	49.5	51.5	23.185215	239.7	153.1	45.1	135.1	5.9	83.55	24	6.61	9.6	mezczyzna	80 - 84 lat	miasto do 20tys	polnocny	TAK	tak	nie	TAK	lato	Kontrola	Control
372	55	30.2	9.7	1.54	8.6	1467	17.6794039735099	0.104538410596027	176	117.8	43.5	115	119	38.029442	178.6	81.3	40.9	221.7	30.6	151.77	43	4.26	4.51	mezczyzna	55 - 59 lat	miasto do 20tys	polnocny	TAK	nie	tak	TAK	lato	OZZM	OMWD
373	99	73.5	59.4	0.85	5.7	169	4.00945578231292	0.0284689795918367	149	72.2	47.9	112	107.5	32.521058	194.9	114.6	32.2	204.4	9.1	96.34	44	7.3	9.76	kobieta	90 lat i wiecej	miasto do 20tys	polnocny	NIE	nie	nie	TAK	lato	OZZM	OMWD
375	102	67.9	22.7	6.17	9.2	643	31.5042562592047	0.049739617083947	171	72.3	21.1	103.5	97.5	24.725557	173.6	115.5	38.5	87.2	4.8	109.33	23	7.32	5.32	mezczyzna	90 lat i wiecej	miasto do 20tys	polnocny	TAK	tak	nie	TAK	lato	Kontrola	MONW
376	96	143.8	60.6	0.06	3.5	399	0.144659248956885	0.00893497913769124	160.5	48.1	25.1	74	96.6	18.672179	206.5	119.1	57.9	97.6	3.2	85.85	19	12.09	7.3	kobieta	90 lat i wiecej	miasto 20-50 tys	polnocny	NIE	tak	nie	TAK	lato	Kontrola	Control
378	86	43.4	7.2	3.84	24.8	974	30.6757603686636	0.209771428571429	161	74.3	27.1	100.5	101	28.664018	192.4	111.5	36	168.3	12.5	99.58	37	6.92	7.17	mezczyzna	85 - 89 lat	wies	polnocny	TAK	tak	nie	TAK	lato	OZZM	OMWD
379	72	78.8	3.9	0.6	5.4	1680	2.63984771573604	0.0251565989847716	170	68.5	21.7	103	100	23.702422	179.9	78.5	63.7	103.4	7.8	104.39	60	8.07	5.22	mezczyzna	70 - 74 lat	wies	polnocny	NIE	nie	nie	TAK	lato	Kontrola	MONW
381	90	85.7	42	0.16	5.4	285	0.647281213535589	0.0231311551925321	152	60	32.2	89	104	25.969529	190.5	97.5	49.8	132.8	2.1	87.8	15	7.2	9.66	kobieta	90 lat i wiecej	wies	polnocny	NIE	tak	nie	TAK	lato	OZZM	OMWD
383	66	82.7	4.3	5.2	11.4	720	21.7997581620314	0.050603869407497	176	99	34.2	111	114	31.960227	173.5	99.4	43.8	99	4.3	94.41	60	5.63	4.47	mezczyzna	65 - 69 lat	wies	polnocny	TAK	tak	nie	TAK	lato	OZZM	OMWD
385	57	112.6	66.8	0.03	3.9	231	0.0923712255772647	0.0127148312611012	154	54.9	27	70	93	23.148929	254.4	156.9	70.1	121.3	0.3	54.9	130.5	6.14	4.93	kobieta	55 - 59 lat	miasto do 20tys	polnocny	NIE	nie	nie	TAK	lato	Kontrola	Control
386	75	32.7	60.1	0.22	5.6	884	2.33253822629969	0.0628672782874618	154	74.5	43.8	112	109	31.413392	282.9	197.6	34	226.1	1.1	98.83	33.9	6.4	6	kobieta	75 - 79 lat	miasto do 20tys	polnocny	NIE	tak	nie	TAK	lato	OZZM	OMWD
387	77	49.4	3.9	4.54	13.3	493	31.8627125506073	0.0988346153846154	170	77.7	25.1	100	105	26.885813	106.5	48.1	35.4	90.1	3.7	80.3	27	8.28	4.78	mezczyzna	75 - 79 lat	miasto do 20tys	polnocny	TAK	tak	nie	TAK	lato	OBZM	OMWD
388	65	89.9	5.2	4.99	18.2	1450	19.2439710789766	0.0743183537263626	163.5	113.5	31.4	136	118	42.45808	216.8	140	40.7	147.8	47.9	104.92	29	6.41	6.05	mezczyzna	65 - 69 lat	wies	polnocny	TAK	tak	nie	TAK	lato	OZZM	OMWD
390	77	35.1	13.3	3.61	17.3	548	35.6577492877493	0.180935327635328	159	68.1	30.8	101	97	26.937226	189.9	107	53.9	91.5	5.1	76.75	50	6.03	5.56	mezczyzna	75 - 79 lat	miasto do 20tys	polnocny	TAK	tak	nie	TAK	lato	OZZM	OMWD
392	55	32.4	76.4	0.17	4.4	569	1.81910493827161	0.0498530864197531	161.5	59.1	32.4	78	93	22.659088	247.2	131.4	57.5	197	14.4	86.02	54	5.97	5.68	kobieta	55 - 59 lat	miasto 50-200 tys	polnocny	NIE	nie	nie	TAK	lato	Kontrola	Control
394	81	42.9	28.5	4.93	1.8	519	39.8422144522144	0.0154027972027972	163	73.3	38	100	105	27.588543	192.8	111.1	47.2	99.8	9.1	114.94	90.2	9.53	5.45	mezczyzna	80 - 84 lat	miasto 50-200 tys	poludniowy	TAK	tak	nie	TAK	lato	OZZM	OMWD
395	57	38.9	79.2	0.32	10.4	1335	2.85203084832905	0.0981449871465296	163	88.2	44.2	107	118	33.196582	218.1	129.7	46.8	185.5	30.3	111.89	31	5.23	10.11	kobieta	55 - 59 lat	miasto 50-200 tys	poludniowy	NIE	tak	nie	TAK	lato	OZZM	OMWD
396	69	51.9	11.2	4.49	12.2	1357	29.9938921001927	0.0862932562620424	165	73.4	35.4	99	105	26.960514	195.8	103.8	28.1	235.5	5.4	190.18	63	6.61	3.27	mezczyzna	65 - 69 lat	miasto 50-200 tys	poludniowy	TAK	nie	tak	TAK	lato	OZZM	OMWD
397	68	51.3	11.5	4.69	12.8	392	31.6963547758285	0.0915961013645224	164	70	43.5	90	87	26.026175	214.2	115.3	61.4	130.8	4.9	96.53	52	4.71	8.57	mezczyzna	65 - 69 lat	miasto 50-200 tys	poludniowy	TAK	tak	nie	TAK	lato	OZZM	OMWD
399	95	45	13.9	2.38	9.7	617	18.3365777777778	0.0791304444444444	157	53.1	36	90	95	21.542456	172.7	61.5	85.1	110	3.6	110.8	36	12.89	6.81	mezczyzna	90 lat i wiecej	miasto 50-200 tys	poludniowy	TAK	tak	nie	NIE	jesien	Kontrola	MONW
400	90	87.6	69.9	0.09	5.7	419	0.356198630136986	0.0238866438356164	151	70.5	28.4	94	117	30.919697	213.6	117.6	69.2	117.6	5.1	93.99	29	10.21	9.26	kobieta	90 lat i wiecej	miasto 50-200 tys	poludniowy	NIE	nie	nie	NIE	jesien	OZZM	OMWD
401	84	69.4	34.7	0.39	9	337	1.94831412103746	0.0476066282420749	158	90.4	48.9	113	135	36.212145	255	178.8	43.4	116.6	14.5	129.69	31	7	8.31	kobieta	80 - 84 lat	miasto 50-200 tys	poludniowy	NIE	tak	tak	NIE	jesien	OZZM	OMWD
402	67	59.8	12	5.44	15.7	1031	31.5392642140468	0.0963790969899666	169	71.9	26.2	91.3	102.3	25.174189	181.4	113.5	48.6	70.9	1.3	91.9	51	6.57	7.45	mezczyzna	65 - 69 lat	miasto 50-200 tys	poludniowy	TAK	nie	nie	NIE	jesien	OZZM	OMWD
403	75	23.8	7.8	2.73	10.9	921	39.7685294117647	0.168125630252101	156	91.7	48.6	121	126	37.680802	177.2	90.2	35.5	217.9	260	149.64	33	8.6	10.21	mezczyzna	75 - 79 lat	miasto 50-200 tys	poludniowy	TAK	tak	tak	NIE	jesien	OZZM	OMWD
404	79	42	32.8	0.08	10.9	54	0.660380952380952	0.0952711904761905	151	77.2	39.6	108.2	131	33.858164	152.1	76.8	43.8	140.6	9.5	93.2	22	8.35	4.21	kobieta	75 - 79 lat	miasto 50-200 tys	poludniowy	NIE	tak	nie	NIE	jesien	OZZM	OMWD
405	75	25.4	28.8	0.09	5.7	549	1.22846456692913	0.0823807086614173	157.5	71.7	40.2	97	117.5	28.904006	230.5	126.9	46.3	192.3	11.5	135.9	70.6	8.69	3.95	kobieta	75 - 79 lat	wies	poludniowy	NIE	tak	tak	NIE	jesien	OZZM	OMWD
406	76	64.2	38	5.2	10	565	28.0816199376947	0.0571806853582554	145	56.9	30	68.5	77	27.06302	171.3	85.3	25.1	182	4.9	99.37	83.9	8.11	7.8	mezczyzna	75 - 79 lat	miasto do 20tys	poludniowy	TAK	nie	nie	NIE	jesien	OZZM	MHO
407	74	68.8	10.9	7.22	12	527	36.3833430232558	0.0640290697674419	173	85.6	24.7	100	110	28.601022	182.5	103	42.1	131	5.7	96.31	71.9	8.47	3.66	mezczyzna	70 - 74 lat	miasto do 20tys	poludniowy	TAK	tak	nie	TAK	lato	OZZM	OMWD
409	70	33.5	39.3	0.17	6.1	1634	1.75937313432836	0.0668450746268657	146	76.5	36.7	106	118	35.888534	235.5	136	32	261.9	16.5	189.73	46.1	5.46	7.6	kobieta	70 - 74 lat	miasto do 20tys	poludniowy	NIE	tak	tak	NIE	jesien	OZZM	OMWD
410	73	35.5	70.8	0.23	3.9	805	2.24622535211268	0.0403292957746479	154.5	56.9	34.6	76.5	85	23.837203	301.3	182.3	51.1	206.2	5.4	106.45	57.5	4.65	4.14	kobieta	70 - 74 lat	miasto do 20tys	poludniowy	NIE	tak	nie	TAK	lato	Kontrola	Control
411	78	85.8	5	5.75	10.9	375	23.2345571095571	0.0466362470862471	182	61.8	16.9	83	101	18.657167	211.9	108	65.4	111.2	4.7	90.35	68.7	7.5	3.44	mezczyzna	75 - 79 lat	miasto do 20tys	poludniowy	TAK	nie	nie	NIE	jesien	Kontrola	MONW
412	90	50.9	7.8	4.38	10.2	424	29.8339096267191	0.0735642436149312	163	79.5	20.5	98	96	29.92209	214.2	133.2	39.2	142.4	4.6	90.2	23	9.48	11.34	mezczyzna	90 lat i wiecej	miasto 20-50 tys	poludniowy	TAK	tak	nie	NIE	zima	OBZM	OMWD
413	69	72.5	75.4	0.08	5.5	361	0.382565517241379	0.0278489655172414	158	61.2	35.6	89	98	24.515302	252.1	191.3	54.3	86.2	5.9	84.2	38	9.7	8.24	kobieta	65 - 69 lat	miasto 20-50 tys	poludniowy	NIE	nie	nie	NIE	zima	OMPMC	MONW
415	94	77.1	6.8	2.67	17.9	140	12.0063424124514	0.0852281452658885	161	61	19.3	67	72	23.533043	116.5	56.4	51.3	54	0.2	62.2	12	12.92	17.54	mezczyzna	90 lat i wiecej	miasto 20-50 tys	poludniowy	TAK	tak	nie	NIE	zima	Kontrola	Control
417	71	49.9	28	5.06	10.5	1422	35.1563527054108	0.0772454909819639	169	75.5	27.7	99.9	102	26.434649	183.1	115.1	44.4	78.4	4	93.26	70	6.75	4.79	mezczyzna	70 - 74 lat	miasto do 20tys	poludniowy	TAK	tak	nie	NIE	jesien	OZZM	OMWD
418	78	67.7	30	0.4	4.2	918	2.04844903988183	0.0227742983751846	140	53.4	30	83	95	27.244898	286.5	197.9	64.4	117.7	1.5	109.84	50	4.71	5.26	kobieta	75 - 79 lat	miasto do 20tys	poludniowy	NIE	tak	nie	NIE	jesien	OZZM	OMWD
419	94	44	65.5	0.16	6.4	361	1.26072727272727	0.0533963636363636	149	44.2	20	64	82	19.909013	241.9	161.6	46	123.8	2.4	97.2	33	5.7	6.17	kobieta	90 lat i wiecej	wies	poludniowy	NIE	tak	nie	NIE	jesien	Kontrola	Control
422	56	160.7	39	0.06	4.1	163	0.129446172993155	0.00936596141879278	146	47	21.3	74	87	22.049165	138.7	74.5	34.5	113.4	2	88.89	12	5.68	4.9	kobieta	55 - 59 lat	miasto 50-200 tys	poludniowy	NIE	nie	nie	TAK	lato	Kontrola	Control
426	90	42.8	17.5	3.12	9.9	336	25.2734579439252	0.0849133177570094	167	68.9	34.4	105	108	24.705081	146.3	64.8	43.5	155.7	32.9	311.12	26	8.81	6.95	mezczyzna	90 lat i wiecej	miasto 50-200 tys	poludniowy	TAK	tak	nie	TAK	lato	Kontrola	MONW
427	83	52	2.3	3.98	10.3	590	26.5358846153846	0.0727140384615385	169	72	24.2	95	100	25.209201	133.5	65.5	33.9	97.9	3	85.11	34	5.71	4.26	mezczyzna	80 - 84 lat	miasto 200-500 tys	poludniowy	TAK	tak	nie	NIE	jesien	OBZM	OMWD
428	86	63.4	24.6	4.75	11.4	207	25.9751577287066	0.0660085173501577	175.5	83.7	22.4	102	108	27.175104	161.9	87.2	53.1	73.3	1.4	84.06	68	6.62	4.37	mezczyzna	85 - 89 lat	miasto 200-500 tys	poludniowy	TAK	tak	nie	NIE	jesien	OZZM	OMWD
429	90	78.3	37	2.86	8.7	232	12.6636270753512	0.0407888888888889	170	85	26.5	111	107	29.411765	177.5	101.1	35.9	167.5	2.6	91.06	21	10.56	10.43	mezczyzna	90 lat i wiecej	miasto 200-500 tys	poludniowy	TAK	nie	nie	NIE	jesien	OZZM	OMWD
430	55	51.7	11.6	0.24	73.6	635	1.60943907156673	0.522602707930367	163.5	69.9	34.6	89	109	26.148192	234.9	160.3	47.3	158.7	4.2	90.35	60	19.68	6.63	kobieta	55 - 59 lat	miasto, aglomeracja powyzej 500 tys	poludniowy	NIE	tak	nie	NIE	jesien	OZZM	OMWD
431	87	90.6	11	3.75	13.8	185	14.3501655629139	0.0559158940397351	170.5	74.1	21.7	94	100.5	25.489977	231.9	159.7	81.1	68.8	9.5	104.8	58	9.48	6.12	mezczyzna	85 - 89 lat	miasto, aglomeracja powyzej 500 tys	poludniowy	TAK	tak	nie	NIE	jesien	OZZM	OMWD
433	55	10.9	6.2	3.41	17.4	1633	108.463027522936	0.586012844036697	171.5	95.7	22.3	113.5	111.5	32.537463	246.9	166.4	28.5	232.5	6.6	96.13	109	3.06	7.21	mezczyzna	55 - 59 lat	miasto, aglomeracja powyzej 500 tys	poludniowy	TAK	tak	nie	NIE	jesien	OZZM	OMWD
435	66	14.6	52.7	0.5	6.8	1086	11.8732876712329	0.170978082191781	154.5	63.5	37	91	101	26.602151	245.4	123	44	356.3	7.1	87.2	66	5.62	3.01	kobieta	65 - 69 lat	miasto, aglomeracja powyzej 500 tys	poludniowy	TAK	tak	nie	NIE	jesien	OZZM	OMWD
437	55	40.9	64.5	0.46	8.6	1081	3.89931540342298	0.0771897310513448	158.3	65	32.5	68	89	25.938898	217.8	118.2	88.6	92.8	7.8	100.3	95	4.21	3.01	kobieta	55 - 59 lat	miasto 50-200 tys	poludniowy	NIE	tak	nie	NIE	jesien	OZZM	MHO
438	91	69.2	91	0.26	6.1	209	1.30263005780347	0.0323599710982659	148.5	50.9	37.9	74.5	94.5	23.081545	172	75.1	74.1	122.2	5.1	84.5	29	9.07	8.67	kobieta	90 lat i wiecej	miasto 50-200 tys	poludniowy	NIE	nie	nie	NIE	jesien	Kontrola	Control
439	90	124.7	66.2	0.85	7.4	641	2.36323175621492	0.0217846030473136	156.5	78.4	47.5	107	124	32.010126	147.2	83.2	38	103.7	11.6	177.72	13	7.08	6.77	kobieta	90 lat i wiecej	miasto, aglomeracja powyzej 500 tys	poludniowy	NIE	tak	tak	NIE	jesien	OZZM	OMWD
440	55	57	73.9	0.36	6.2	3134	2.18968421052632	0.0399301754385965	154.2	45.2	28	75.5	92.3	19.009456	278.1	105.5	147.5	71.9	0.4	84.3	103	3.29	4.33	kobieta	55 - 59 lat	miasto, aglomeracja powyzej 500 tys	poludniowy	NIE	tak	nie	NIE	zima	Kontrola	Control
442	57	48.1	4.5	4.6	8.8	1159	33.156340956341	0.0671617463617464	164	47.5	27.7	80	88	17.660619	184.4	93.9	62.3	77.7	3.5	130	12	4.77	5.03	mezczyzna	55 - 59 lat	miasto, aglomeracja powyzej 500 tys	poludniowy	TAK	tak	nie	NIE	zima	Kontrola	MONW
447	81	37	18.6	2.56	5.5	214	23.9878918918919	0.0545689189189189	172	104	34.2	115	122	35.154137	165.7	88.4	31.7	181.2	7.7	112.7	55	6.65	6.33	mezczyzna	80 - 84 lat	miasto 20-50 tys	wschodni	TAK	nie	nie	TAK	lato	OZZM	OMWD
452	69	47.8	19.5	4.18	6.7	696	30.3181171548117	0.0514554393305439	164	77	29.5	94	100	28.628792	192.1	130.3	43	84.9	3.1	93.75	70	5.95	6.84	mezczyzna	65 - 69 lat	wies	wschodni	TAK	tak	nie	NIE	jesien	OZZM	OMWD
453	69	53.4	52	0.15	3.5	406	0.973876404494382	0.024060861423221	164	73	39.9	96	114	27.141582	231.7	164.2	37.6	147.3	10.3	101.22	65	5.38	8.58	kobieta	65 - 69 lat	wies	wschodni	NIE	tak	nie	NIE	jesien	OZZM	OMWD
454	92	101	90.5	0.31	2.7	654	1.06412871287129	0.00981356435643565	158	56	32.1	87	100	22.432302	213	126.7	53.7	161	1	88.32	102	10.29	9.06	kobieta	90 lat i wiecej	wies	wschodni	NIE	tak	nie	NIE	jesien	OMPMC	MONW
459	91	72.6	11.8	2.34	10.1	567	11.1746280991736	0.0510703856749311	155	54.5	15.9	84	93.5	22.684703	133.2	81	24.2	80	0.3	84.98	12	4.18	6.24	mezczyzna	90 lat i wiecej	wies	wschodni	TAK	tak	nie	NIE	jesien	Kontrola	MONW
462	71	50.2	48.6	0.12	7.4	340	0.828764940239044	0.0541143426294821	154	79.8	39.1	101	117	33.64817	169.1	116.9	30.2	130.6	4.6	76.42	45	6.75	7.83	kobieta	70 - 74 lat	wies	wschodni	NIE	tak	nie	TAK	lato	OBZM	OMWD
463	74	31.9	50.8	1.92	13.2	571	20.867210031348	0.151903448275862	171	79.6	32.6	102	112	27.222051	187.7	118.6	34.9	103.1	6.4	107.45	44	5.18	4.95	mezczyzna	70 - 74 lat	miasto do 20tys	wschodni	TAK	tak	nie	NIE	jesien	OZZM	OMWD
464	58	35	72.2	0.26	7.7	446	2.57548571428571	0.080762	178	93.3	374.2	102	127	29.447039	200.7	116.7	44.3	123.1	9.8	94.25	45	4.84	8.84	kobieta	55 - 59 lat	miasto do 20tys	wschodni	NIE	tak	nie	TAK	lato	OZZM	OMWD
465	67	67.5	87.6	0.25	4.5	207	1.28407407407407	0.0244733333333333	170	86	32.7	105	122	29.757786	164.7	82.7	49	106.5	4.6	86.49	91	4.2	7.84	kobieta	65 - 69 lat	miasto do 20tys	wschodni	NIE	tak	nie	NIE	jesien	OZZM	OMWD
466	69	70.7	41.9	0.24	9	1070	1.17691654879774	0.0467312588401697	157.5	86.7	41.1	107	120	34.950869	185.4	92.4	68.6	50	11.9	81.83	62	5.04	5.61	kobieta	65 - 69 lat	miasto 50-200 tys	wschodni	NIE	tak	nie	NIE	jesien	OZZM	OMWD
467	85	123.7	20.6	3.92	15.2	715	10.986774454325	0.0451084882780922	159	44.5	12.8	84.5	93	17.602152	254.9	157.1	48.2	143.5	1.5	81.12	52	9.78	6.46	mezczyzna	85 - 89 lat	miasto 50-200 tys	wschodni	TAK	tak	nie	NIE	jesien	Kontrola	MONW
468	88	84.5	45.9	0.16	8	177	0.656473372781065	0.0347550295857988	160	59.2	16.2	90	94	23.125	156.1	85.2	38.2	86.9	2.2	82.17	32	15.56	18.77	mezczyzna	85 - 89 lat	miasto 50-200 tys	wschodni	NIE	nie	nie	TAK	lato	Kontrola	MONW
469	56	33.1	38.1	0.2	7.5	886	2.09486404833837	0.0831797583081571	155	65.5	31.4	85	99	27.263267	164.5	62.9	36.1	195	3.9	95.21	61	3.98	5.2	kobieta	55 - 59 lat	miasto 50-200 tys	wschodni	NIE	tak	tak	NIE	jesien	OZZM	OMWD
470	66	36.6	50	0.34	9.2	595	3.22071038251366	0.0922765027322404	164	85.6	43	94.5	115.5	31.826294	219.7	145	36.6	124.4	5.4	86.77	56	6.48	5.32	kobieta	65 - 69 lat	miasto 50-200 tys	wschodni	NIE	tak	nie	NIE	jesien	OBZM	OMWD
471	66	22.5	7.5	2.48	17.6	2322	38.2140444444444	0.287153777777778	167.5	78.4	27.7	104.5	106.5	27.943863	170.9	75.1	43.3	135.6	4.1	96.58	71	1.49	6.2	mezczyzna	65 - 69 lat	wies	wschodni	TAK	tak	nie	TAK	lato	OZZM	OMWD
472	75	106.8	140.9	0.25	5.9	304	0.811563670411985	0.0202798689138577	162	53.3	23.8	75	92	20.309404	221.7	124.1	64.9	89.6	1.3	92.01	36	6.93	5.3	kobieta	75 - 79 lat	wies	wschodni	NIE	tak	nie	NIE	jesien	Kontrola	Control
473	90	88	72.7	0.74	6.1	260	2.91543181818182	0.0254467045454545	161	56.9	20.3	94	97	21.951314	240.1	160.8	54.4	102	2.9	78.54	48	12.46	13.93	mezczyzna	90 lat i wiecej	wies	wschodni	NIE	nie	nie	TAK	lato	Kontrola	MONW
474	65	53	6.2	3.18	12.6	953	20.802	0.0872728301886792	164	69.6	23.7	88.5	101	25.877454	170.3	107.6	45.3	53.6	19.3	62.65	54	6.15	4.41	mezczyzna	65 - 69 lat	wies	wschodni	TAK	tak	nie	TAK	lato	OZZM	OMWD
475	56	45.2	4.3	3.17	20.4	891	24.3150221238938	0.165682300884956	165	94.7	32.4	114	108	34.784206	129.4	66.7	34	94.8	8.3	117.5	57	4.94	3.23	mezczyzna	55 - 59 lat	wies	wschodni	TAK	tak	nie	TAK	lato	OZZM	OMWD
476	89	72.8	86.4	0.3	7.3	1233	1.42870879120879	0.0368108516483516	140	45.8	10.3	91	95	23.367347	153.8	70.5	31.2	148.3	6.9	87.57	58	6.82	11.21	kobieta	85 - 89 lat	wies	wschodni	NIE	nie	nie	NIE	jesien	OMPMC	MONW
478	82	63	36.4	0.06	3.6	308	0.330190476190476	0.0209771428571429	148	60.9	30.7	101	106	27.803141	153.5	88.8	34.9	115.7	2.8	81.74	35	8.58	5.68	kobieta	80 - 84 lat	wies	wschodni	NIE	tak	nie	TAK	lato	OBZM	OMWD
479	87	104.2	100.7	0.32	6.6	560	1.0647216890595	0.0232520153550864	156	89.5	46.6	114	127	36.776792	275.6	207.7	34.4	163.5	5.8	91.16	36	10.71	11.52	kobieta	85 - 89 lat	wies	wschodni	NIE	tak	tak	NIE	jesien	OZZM	OMWD
481	68	71.7	81.1	0.2	9.8	1416	0.967085076708508	0.0501754532775453	168	77	40.8	108	108	27.281746	226.5	130.1	59.8	76.7	4.5	91.72	56	4.69	3.41	kobieta	65 - 69 lat	wies	wschodni	NIE	tak	nie	TAK	lato	OZZM	OMWD
484	69	62.3	13.2	7.09	17.5	743	39.4559069020867	0.10311797752809	170	89.2	28.1	108.2	108	30.865052	251.4	163.4	66.3	87.1	2.9	98.95	58	5.22	4.34	mezczyzna	65 - 69 lat	miasto do 20tys	wschodni	TAK	tak	nie	TAK	lato	OZZM	OMWD
485	78	45.6	28.6	0.14	6.4	200	1.0644298245614	0.0515228070175439	152	58	36.8	91	108	25.103878	160.3	71.6	48.1	158.1	8.1	84.52	33	5.65	4.87	kobieta	75 - 79 lat	miasto do 20tys	wschodni	NIE	tak	nie	TAK	lato	OZZM	OMWD
486	76	53.3	13.4	6.54	12.1	1082	42.5406754221388	0.0833378986866792	172	87	41.5	102	112	29.407788	177.5	116.8	37.6	91.2	12	105.83	37	5.29	4.75	mezczyzna	75 - 79 lat	miasto do 20tys	wschodni	TAK	tak	nie	TAK	lato	OZZM	OMWD
487	74	51.8	6.7	4.79	10.9	282	32.0597104247104	0.0772469111969112	172	86.4	30.6	110	107	29.204976	199.9	106.2	26.4	276.2	8.8	100.82	47	3.75	7.71	mezczyzna	70 - 74 lat	wies	wschodni	TAK	tak	nie	TAK	lato	OZZM	OMWD
489	59	19.8	3.9	1.91	13.4	1471	33.4442929292929	0.248441414141414	168.4	81.4	32.5	97	100	28.703855	206.9	120.6	62.9	77.7	8.1	105.5	71	4.27	10.12	mezczyzna	55 - 59 lat	wies	wschodni	TAK	tak	nie	NIE	jesien	OZZM	OMWD
491	69	15.3	64.6	0.28	6.8	222	6.34483660130719	0.163155555555556	150	69	44.2	99	120	30.666667	247.9	170.4	47.3	144.9	9.3	108.9	44	3.42	3.45	kobieta	65 - 69 lat	wies	wschodni	NIE	tak	nie	TAK	lato	OZZM	OMWD
492	85	54.2	17.7	4.63	14.9	855	29.6166236162362	0.100918634686347	160	67	34	87	97.5	26.171875	184.3	117.8	44.6	107.4	25.8	180.83	15	5.07	7.77	mezczyzna	85 - 89 lat	wies	wschodni	TAK	nie	nie	TAK	lato	OZZM	OMWD
496	79	73.9	4.4	6.02	11.3	469	28.2426792963464	0.0561330175913397	165	58.3	20.6	89	95.5	21.414141	256	187.6	54.2	97.2	3.6	105.31	52	4.69	3.74	mezczyzna	75 - 79 lat	wies	wschodni	TAK	tak	nie	TAK	lato	Kontrola	MONW
497	79	49.1	100.4	0.16	7.7	395	1.12977596741344	0.0575696537678208	166	67.5	43.2	90.5	107.5	24.495573	208.4	146.2	34.1	126.1	4.2	97.2	49	5.4	2.85	kobieta	75 - 79 lat	wies	wschodni	NIE	tak	nie	NIE	jesien	OMPMC	MONW
499	84	89.9	53.8	0.44	6.4	773	1.69686318131257	0.0261339265850946	152	46.1	22.1	86	94	19.953255	271.4	179.7	42.3	129.9	2.4	96.24	75	6.78	6	kobieta	80 - 84 lat	wies	wschodni	NIE	tak	nie	NIE	jesien	OMPMC	MONW
502	88	75	85.5	0.14	4.6	352	0.647173333333333	0.0225154666666667	140	54	23	84	96	27.55102	227.5	158.4	55.7	81.8	12.1	136.17	26	9.75	5.66	kobieta	85 - 89 lat	wies	wschodni	NIE	tak	nie	TAK	lato	OZZM	OMWD
503	90	37.5	23.6	0.91	13.9	402	8.41325333333333	0.136071733333333	152	70	39.7	95	102	30.297784	185.7	114.1	44.8	72.9	1.1	149.25	17	23.67	42.74	mezczyzna	90 lat i wiecej	wies	wschodni	TAK	nie	tak	TAK	lato	OZZM	OMWD
504	58	39.4	11.3	6.33	9.2	1196	55.7007868020305	0.0857187817258883	165	87.7	43.8	98.2	106.4	32.21304	205.4	115.2	45.2	180.2	7.5	95.65	49	6.05	5.07	mezczyzna	55 - 59 lat	miasto do 20tys	wschodni	TAK	tak	nie	NIE	jesien	OZZM	OMWD
506	65	69.3	4.5	7.18	21.8	1446	35.9207215007215	0.115480230880231	156	66	18.6	88	96	27.120316	303.7	186.5	107.4	66.5	7.1	89.7	55	4.33	2.73	mezczyzna	65 - 69 lat	miasto do 20tys	polnocny	TAK	nie	nie	NIE	zima	OZZM	OMWD
507	86	84.9	26.7	4.36	11.4	590	17.804617196702	0.0492925795053004	170	67.8	22	94	102	23.460208	178.2	103.2	57.3	75.6	2.6	92.1	29	5.17	7.64	mezczyzna	85 - 89 lat	miasto do 20tys	polnocny	TAK	tak	nie	NIE	zima	Kontrola	MONW
508	72	26.5	5.8	2.99	12.9	818	39.1182264150943	0.178701509433962	168	73.8	29.4	98	100	26.147959	302.7	201.7	68.9	108.8	3.8	96.1	36	4.36	7.49	mezczyzna	70 - 74 lat	miasto do 20tys	polnocny	TAK	nie	nie	NIE	zima	OZZM	OMWD
509	81	60.8	6.1	7.36	16.5	1145	41.9689473684211	0.099624177631579	171	78.9	21.4	106	103	26.982661	258.6	179.5	42	124.4	5.7	108	44	9.99	6.61	mezczyzna	80 - 84 lat	miasto do 20tys	polnocny	TAK	tak	tak	NIE	jesien	OZZM	OMWD
510	56	88	37.6	0.19	80.2	1363	0.748556818181818	0.334561590909091	164	69.5	38.4	96	109	25.840274	257.4	140	83.1	120.3	477.4	87	39	3.45	5.87	kobieta	55 - 59 lat	wies	polnocny	NIE	tak	nie	NIE	zima	OZZM	OMWD
511	76	44.4	6.8	2.09	10.9	740	16.3198873873874	0.0901213963963964	185	90.4	20.4	105	112	26.413441	130.6	82.4	36.2	46.5	2.9	95.8	22	5.03	10	mezczyzna	75 - 79 lat	wies	polnocny	TAK	nie	nie	NIE	zima	OBZM	OMWD
512	90	86.3	14.8	5.81	12.1	280	23.3409849362688	0.0514705677867903	163	71	38.6	104	109	26.722873	152.1	83.5	33.9	125.9	3.2	82.1	10	8.38	11.77	mezczyzna	90 lat i wiecej	wies	polnocny	TAK	tak	nie	NIE	zima	OBZM	OMWD
514	77	49.3	10.4	4.98	11.8	534	35.0216227180527	0.0878657200811359	158	66.5	28	94	103	26.638359	180.6	116	45.6	101.8	1.1	97.7	20	4.35	5.04	mezczyzna	75 - 79 lat	wies	polnocny	TAK	tak	nie	NIE	zima	OZZM	OMWD
515	80	40	34.1	0.41	12	279	3.553675	0.11013	159	111.4	48.2	129.5	137	44.064713	204.3	93	29.1	296.1	42.9	124	42	4.62	6.45	kobieta	80 - 84 lat	wies	polnocny	NIE	tak	nie	NIE	zima	OZZM	OMWD
519	69	36.1	83	0.11	8.5	2045	1.05642659279778	0.0864362880886427	152.5	79.6	48.3	105	118	34.227358	144.7	82.8	45.8	73.5	7.2	113.5	17	4.1	4.48	kobieta	65 - 69 lat	miasto 20-50 tys	polnocny	NIE	tak	nie	NIE	jesien	OZZM	OMWD
521	88	70.5	82.5	0.47	4.7	171	2.31133333333333	0.0244733333333333	151	63.7	43.2	93	109	27.937371	189.1	103.1	68.9	111.5	5	103.1	40	16.41	7.13	kobieta	85 - 89 lat	miasto 20-50 tys	polnocny	NIE	tak	tak	NIE	jesien	OZZM	OMWD
522	80	64.4	51.3	0.18	9.5	864	0.969037267080745	0.054152950310559	155	45.4	26.4	83	90	18.896982	201.4	137.8	54.6	79.7	3	96.3	21	6.58	6.06	kobieta	80 - 84 lat	wies	polnocny	NIE	tak	nie	NIE	jesien	OMPMC	MONW
524	76	90.1	8.3	9.04	24.4	1089	34.7854384017758	0.0994144284128746	166	58	18.8	92	104.5	21.048048	206.1	126.8	70.1	74.5	0.5	93.2	56	10.7	6.14	mezczyzna	75 - 79 lat	wies	polnocny	TAK	tak	nie	NIE	jesien	Kontrola	MONW
525	71	32.7	2.6	0.17	10.4	823	1.80241590214067	0.116753516819572	170	90.6	32.2	122	130	31.349481	183.3	104.9	38.1	212.6	11	187.5	73	9.43	5.46	mezczyzna	70 - 74 lat	wies	polnocny	NIE	nie	tak	NIE	jesien	OZZM	OMWD
527	69	63.4	8.3	6.24	18.8	1713	34.1231545741325	0.108856151419558	168	90	43.3	100	100	31.887755	228	170.4	42.2	104.9	5.8	105.2	53	3.52	3.79	mezczyzna	65 - 69 lat	wies	polnocny	TAK	nie	nie	NIE	zima	OZZM	OMWD
530	68	51	77.8	0.6	6.6	906	4.07882352941177	0.0475070588235294	150	52	30.1	97	117	23.111111	244.5	172.6	46.4	137.8	4.4	92.8	15	4.32	8.15	kobieta	65 - 69 lat	wies	polnocny	NIE	tak	nie	NIE	jesien	OMPMC	MONW
532	81	28	7.7	4.08	20.4	1398	50.5191428571429	0.267458571428571	167	72.3	44.3	112	116	25.9242	170.7	103.4	46.1	119.7	11.4	146.6	30	9.67	7.03	mezczyzna	80 - 84 lat	wies	polnocny	TAK	tak	tak	NIE	jesien	OZZM	OMWD
533	73	64.7	7.7	10.4	20.1	1238	55.7292117465224	0.114044976816074	170	64.5	32	88	107	22.318339	152.6	75	70.4	59.1	2.1	83.4	49	4.52	5.11	mezczyzna	70 - 74 lat	wies	polnocny	TAK	nie	nie	NIE	jesien	Kontrola	MONW
534	75	138.7	35.2	6.63	16.9	352	16.5726099495314	0.0447295602018746	167	72	22.8	95	107	25.81663	190.7	143.3	35.1	99.2	2.4	53.2	51	4.63	5.23	mezczyzna	75 - 79 lat	miasto do 20tys	polnocny	TAK	tak	nie	NIE	zima	OBZM	OMWD
539	65	31.3	2.1	4.23	15.6	1545	46.8543450479233	0.18296357827476	190	98	0	103	107	27.146814	183.6	117.3	56.9	80.2	3.4	93.6	76	4.16	7.52	mezczyzna	65 - 69 lat	miasto 200-500 tys	polnocny	TAK	tak	nie	NIE	zima	OZZM	OMWD
540	95	91.1	91.8	0.09	4.8	260	0.34251372118551	0.0193422612513721	143	56.8	37.5	112	107	27.776419	152.6	88.5	47.5	73.1	0.9	78	12	7.45	4.65	kobieta	90 lat i wiecej	miasto 200-500 tys	polnocny	NIE	tak	nie	NIE	jesien	OZZM	OMWD
541	75	90.3	61.4	0.11	6.5	1009	0.42233665559247	0.0264246954595792	152	58.2	31.2	89	100	25.190443	193.2	120.9	69.2	79.7	2.7	97.9	33	5.67	8.73	kobieta	75 - 79 lat	miasto 200-500 tys	polnocny	NIE	nie	nie	NIE	jesien	OZZM	OMWD
542	81	79.6	76.1	0.17	5.4	265	0.740439698492462	0.0249037688442211	160	61	33.5	97	105	23.828125	295	203.3	45.5	215.6	9.9	91.9	38	4.32	7.22	kobieta	80 - 84 lat	miasto 200-500 tys	polnocny	NIE	nie	nie	NIE	zima	OMPMC	MONW
543	72	95.6	21.7	0.27	10.8	1149	0.979173640167364	0.0414715481171548	164	85	41.5	112	127	31.603212	171	80.6	73	108.1	15.5	118.9	54	2.12	4.55	kobieta	70 - 74 lat	miasto 200-500 tys	polnocny	NIE	tak	nie	NIE	zima	OZZM	OMWD
544	91	136.6	121.4	0.67	9.4	592	1.70050512445095	0.0252616398243045	147.2	54.8	34.3	87	101	25.290938	243.8	136.5	93.4	87	3.9	90.4	13	12.61	22.41	kobieta	90 lat i wiecej	miasto 200-500 tys	polnocny	NIE	tak	nie	NIE	zima	OZZM	OMWD
545	81	34.5	71.1	0.32	5.3	1541	3.21576811594203	0.0563950724637681	149	61	39.1	95	110	27.47624	166.4	96.2	51.5	98.8	7.6	92	39	5.39	5.29	kobieta	80 - 84 lat	miasto do 20tys	polnocno-zachodni	NIE	tak	nie	NIE	zima	OZZM	OMWD
546	57	43.6	8.1	6.15	16.2	1065	48.9037844036697	0.136399541284404	175	88	31	95	106	28.734694	202.7	129.6	49.4	114.2	3.6	85.6	51	4.68	4.3	mezczyzna	55 - 59 lat	miasto do 20tys	polnocno-zachodni	TAK	nie	nie	NIE	zima	OZZM	OMWD
548	69	25.2	6.6	3.03	10.8	728	41.6865476190476	0.157328571428571	170	93.3	31.4	112	111	32.283737	217.2	145.7	29.7	147.2	5.9	98.3	27	5.38	4.07	mezczyzna	65 - 69 lat	miasto do 20tys	polnocno-zachodni	TAK	tak	nie	NIE	zima	OBZM	OMWD
550	59	48	7.2	6.73	10.9	998	48.6102291666667	0.0833622916666667	175	82	30.7	94	103	26.77551	137.1	75.7	35.3	80.9	14.6	129	31	5.54	4.58	mezczyzna	55 - 59 lat	miasto do 20tys	polnocno-zachodni	TAK	nie	nie	NIE	zima	OZZM	OMWD
551	66	54.4	6.9	7.06	19.5	1971	44.9945220588235	0.131589154411765	176	70	22.1	90	100	22.598141	234.4	135.9	38.3	259.4	3.3	94.6	26	5.43	5.6	mezczyzna	65 - 69 lat	miasto do 20tys	polnocno-zachodni	TAK	tak	nie	NIE	jesien	Kontrola	MONW
553	79	76.2	14.6	9.18	15.2	326	41.7677952755906	0.0732272965879265	169.5	66.1	24.1	89	100	23.007109	189.2	119.4	42.7	92.5	5	103.4	33	7.1	3.97	mezczyzna	75 - 79 lat	miasto do 20tys	polnocno-zachodni	TAK	nie	nie	NIE	jesien	Kontrola	MONW
555	77	130.1	65.5	0.36	6.5	332	0.959354342813221	0.0183408916218294	150	55.8	33.5	78	104.5	24.8	239	150.6	46.9	179.5	3.4	83.3	40	6.53	9	kobieta	75 - 79 lat	miasto do 20tys	polnocno-zachodni	NIE	tak	nie	NIE	jesien	Kontrola	Control
556	59	44.8	31.7	0.75	10.8	882	5.80412946428571	0.0884973214285714	163	78.6	43.9	101	107	29.583349	231	164.2	47	108.3	10.7	105.3	28	3.83	7.02	kobieta	55 - 59 lat	miasto do 20tys	polnocno-zachodni	NIE	tak	nie	NIE	jesien	OZZM	OMWD
557	81	87.7	54.2	0.27	7.1	500	1.06737742303307	0.0297196123147092	153	60.3	30.9	90	105	25.759323	220.7	147.8	54.6	95.3	2.8	76.5	28	8.62	5.34	kobieta	80 - 84 lat	miasto do 20tys	polnocno-zachodni	NIE	tak	nie	NIE	jesien	OZZM	OMWD
559	69	34.2	56.4	0.12	5.2	168	1.21649122807018	0.0558163742690059	158	61.4	35.6	81.5	99	24.595417	225.1	114.8	74.8	141	2.4	76.8	67	3.83	3.95	kobieta	65 - 69 lat	miasto do 20tys	polnocno-zachodni	NIE	tak	nie	NIE	jesien	OMPMC	MONW
560	70	85.7	7.8	8.47	11.1	683	34.2654492415403	0.0475473745624271	173	61	18.3	88	97	20.38157	192.3	114	49	102.9	3.8	94.1	35	7.83	11.32	mezczyzna	70 - 74 lat	wies	polnocno-zachodni	TAK	tak	nie	NIE	zima	Kontrola	MONW
572	85	53.4	34.2	0.37	10.9	951	2.40222846441948	0.0749323970037453	159	89.5	45.8	111	128	35.402081	124.8	56.7	35.5	114.8	11.6	188.1	20	7.91	6.78	kobieta	85 - 89 lat	wies	polnocno-zachodni	NIE	tak	tak	NIE	jesien	OZZM	OMWD
574	72	31.2	25.6	0.14	6.5	177	1.55570512820513	0.0764791666666667	149.5	66.5	39.4	97	113	29.753582	140	83.9	48.8	98.3	7.4	113.1	10	7.79	4.72	kobieta	70 - 74 lat	wies	polnocno-zachodni	NIE	tak	tak	NIE	zima	OZZM	OMWD
583	77	63.4	90.4	0.2	4.1	111	1.09369085173502	0.023739905362776	162	73.8	32.9	93.5	118.5	28.120713	191.5	118.7	55.3	84.9	2.4	77.4	22	6.23	11.67	kobieta	75 - 79 lat	wies	polnocno-zachodni	NIE	tak	nie	NIE	zima	OZZM	OMWD
584	72	49.8	81.4	0.13	4.4	157	0.90504016064257	0.0324345381526105	147.5	65.6	31.1	94	109.5	30.152255	256.3	185.9	42.5	109.2	5.6	131	46	7.79	3.64	kobieta	70 - 74 lat	wies	polnocno-zachodni	NIE	tak	tak	NIE	zima	OZZM	OMWD
585	93	91.8	59	0.111	3.6	220	0.419212418300654	0.0143960784313726	142	44.3	27.1	73.5	102	21.969847	128.9	65.9	48.8	63.4	2.4	83.3	31	10.43	6.4	kobieta	90 lat i wiecej	wies	polnocno-zachodni	NIE	nie	nie	NIE	zima	Kontrola	Control
588	89	52.3	10.5	2.82	15.8	844	18.6939579349904	0.110902103250478	170.5	91.5	46.2	116.5	130	31.475478	183.6	104	55.6	63	5	83	23	6.94	9.88	mezczyzna	85 - 89 lat	wies	polnocno-zachodni	TAK	tak	nie	NIE	jesien	OZZM	OMWD
590	65	84.5	7.2	6.39	10.6	1072	26.2179053254438	0.0460504142011834	170	86.1	27.6	106.5	109.5	29.792388	247.9	166	62.2	93.6	6.5	102.1	45	3.97	5.36	mezczyzna	65 - 69 lat	wies	polnocno-zachodni	TAK	nie	nie	NIE	jesien	OZZM	OMWD
591	75	49.4	14.8	6.07	12.7	608	42.6005870445344	0.0943759109311741	171	90.7	49.1	113	111	31.018091	201.6	140.5	35.7	124.2	2.4	80.2	29	9.26	7.3	mezczyzna	75 - 79 lat	wies	polnocno-zachodni	TAK	tak	nie	NIE	jesien	OBZM	OMWD
597	86	72	64.6	0.26	5.7	534	1.25197222222222	0.0290620833333333	153	66.5	40.2	92	109	28.407877	204.5	129.7	54.3	83.5	6.5	87.6	30	6.77	6.1	kobieta	85 - 89 lat	wies	polnocno-zachodni	NIE	tak	nie	NIE	zima	OZZM	OMWD
598	66	67	73.5	0.09	5.4	302	0.465716417910448	0.0295871641791045	162	76.9	39.3	90	111	29.301936	197.2	103.9	73.7	119.9	3.4	100	17	3.89	4.91	kobieta	65 - 69 lat	wies	polnocno-zachodni	NIE	tak	nie	NIE	jesien	OZZM	OMWD
601	59	106.6	33.6	7.53	13.7	2375	24.4901594746717	0.0471788930581614	172	51.6	10.5	72	78	17.441861	224.6	118.8	81.9	65.6	0.3	96.3	27	3.53	4.77	mezczyzna	55 - 59 lat	wies	polnocno-zachodni	TAK	nie	nie	NIE	jesien	Kontrola	Control
602	85	60.3	48.9	0.13	5.2	290	0.747446102819237	0.031657048092869	161	91.6	53	106	127	35.338143	182.8	86.5	68.8	107.3	7.1	100.4	28	5.68	9.17	kobieta	85 - 89 lat	wies	polnocno-zachodni	NIE	tak	nie	NIE	zima	OZZM	OMWD
604	85	77.1	23.2	1.71	7.5	1070	7.68945525291829	0.0357101167315175	163	80.5	31.4	103	110	30.298468	209.2	133.3	52.5	93.5	8.1	113.4	17	8.38	5.31	mezczyzna	85 - 89 lat	wies	polnocno-zachodni	TAK	tak	nie	NIE	zima	OZZM	OMWD
606	79	131.9	13.6	6.7	9.9	273	17.610993176649	0.0275533737680061	169	68.8	22.3	91	103	24.088792	237.9	137.1	86.3	53.7	0.7	106.1	39	9.9	4.34	mezczyzna	75 - 79 lat	wies	polnocno-zachodni	TAK	tak	nie	NIE	zima	Kontrola	MONW
608	78	65.9	66.6	0.71	45.6	756	3.73531107738998	0.254017602427921	145	89	47.9	121	127	42.330559	146.7	79.4	56.3	75.3	4	97.1	20	6.65	7.48	kobieta	75 - 79 lat	wies	polnocno-zachodni	NIE	tak	tak	NIE	jesien	OZZM	OMWD
610	71	34.5	7.4	3.19	24.7	1601	32.0571884057971	0.26282231884058	164	83	35.9	89.5	86	30.859607	206.1	81.3	32	299	7	126.2	49	9.34	9.49	mezczyzna	70 - 74 lat	wies	polnocno-zachodni	TAK	tak	nie	NIE	jesien	OZZM	OMWD
613	56	45.2	42	0.17	5.3	860	1.30396017699115	0.0430449115044248	164	74.2	37.8	92	110	27.587745	146.1	70.9	60.7	54.4	5.3	81.8	32	5.78	5.67	kobieta	55 - 59 lat	miasto do 20tys	polnocno-zachodni	NIE	nie	nie	NIE	jesien	OZZM	OMWD
614	71	59.4	11.5	4.92	21.6	540	28.7165656565657	0.133490909090909	174	75.4	23.9	95	106	24.904215	154.8	81.2	45	110.8	1.7	71.2	58	6.5	4.35	mezczyzna	70 - 74 lat	miasto do 20tys	polnocno-zachodni	TAK	tak	nie	NIE	jesien	Kontrola	MONW
618	67	53.4	63.6	0.12	8.3	350	0.779101123595506	0.0570586142322097	163	79.5	37.3	96	108	29.92209	264.9	101.1	35.6	302	4.6	110.2	15	5.93	6.61	kobieta	65 - 69 lat	wies	polnocno-zachodni	NIE	tak	tak	NIE	jesien	OZZM	OMWD
620	86	57	84.5	1.82	6.3	322	11.0700701754386	0.0405742105263158	152.5	64.2	26.3	96	101	27.605482	226.4	149.2	44.7	101.9	0.9	109.1	26	1.09	8.3	mezczyzna	85 - 89 lat	wies	polnocno-zachodni	TAK	tak	tak	NIE	jesien	OZZM	OMWD
621	90	29.4	28.4	2.22	12.6	320	26.179387755102	0.157328571428571	165	78.4	15.2	100	108	28.797062	126.7	70.1	38.7	66.9	3.9	85.9	55	9.89	10.14	mezczyzna	90 lat i wiecej	wies	polnocno-zachodni	TAK	nie	nie	NIE	jesien	OBZM	OMWD
622	95	92.7	10.1	5.87	20.3	366	21.9539266450917	0.0803897518878101	155	82.4	15.5	107	116	34.297607	116.8	60.2	34.2	90.6	4.6	75.6	47	11.59	7.79	mezczyzna	90 lat i wiecej	wies	polnocno-zachodni	TAK	nie	nie	NIE	jesien	OBZM	OMWD
623	80	89	85.9	0.1	4.5	337	0.389550561797753	0.0185612359550562	142	37.7	8.5	68	85	18.696687	230.4	139.3	47.5	125.7	4.9	82.8	19	5.48	9.3	kobieta	80 - 84 lat	wies	polnocno-zachodni	NIE	nie	nie	NIE	jesien	Kontrola	Control
624	90	91.4	35.3	0.18	4.9	1372	0.682778993435448	0.0196804157549234	148	56	24.8	104	93	25.566107	295.6	199	55.1	148	2.4	101.7	58	12.5	6.6	kobieta	90 lat i wiecej	wies	polnocno-zachodni	NIE	tak	nie	NIE	zima	OZZM	OMWD
625	87	86.9	28.8	5.88	44.6	1047	23.4591024165708	0.188408055235903	167	66.4	22.6	91	98	23.80867	127.5	59.6	40.1	100	1.7	86.4	60	10.1	14.08	mezczyzna	85 - 89 lat	wies	polnocno-zachodni	TAK	nie	nie	NIE	jesien	Kontrola	MONW
629	82	31.3	75.2	0.26	8.1	270	2.87993610223642	0.0950003194888179	155	72.1	41.5	95	111	30.010406	226.9	150.4	36.2	144	7.8	84.5	19	6.08	18.43	kobieta	80 - 84 lat	wies	polnocno-zachodni	NIE	tak	nie	NIE	jesien	OBZM	OMWD
634	85	52.2	25.7	0.22	7.2	931	1.4611877394636	0.0506344827586207	158	82	40	100	117	32.8473	195	106.5	51	137.9	10	104.3	35	12.56	8.1	kobieta	85 - 89 lat	wies	polnocno-zachodni	NIE	tak	nie	NIE	jesien	OZZM	OMWD
635	79	72.1	52.6	2.47	11.3	924	11.8772399445215	0.0575343966712899	166	76.6	25.3	104	107	27.797939	242.1	153	69.1	58.3	3.8	99.4	43	2.39	6.89	mezczyzna	75 - 79 lat	wies	polnocno-zachodni	TAK	tak	nie	NIE	jesien	OZZM	OMWD
637	97	44.9	10.1	2.8	14.2	514	21.6204899777283	0.116098440979955	165	68.8	18.7	95	100	25.270891	186.3	104.8	64.5	73.7	3.1	87.3	30	9.4	8.91	mezczyzna	90 lat i wiecej	wies	polnocno-zachodni	TAK	tak	nie	NIE	zima	OZZM	OMWD
643	91	134.9	75	0.18	3.8	205	0.462609340252038	0.0103408450704225	146	51	28	93	100	23.92569	138.1	40.7	22.9	244.9	6.3	123.8	26	10.62	7.41	kobieta	90 lat i wiecej	wies	polnocno-zachodni	NIE	tak	nie	NIE	jesien	OMPMC	MONW
649	77	33.4	4	3.4	13.1	955	35.2928143712575	0.143982335329341	170.2	91.3	46.3	115	115.5	31.517493	182	79.6	25.2	250.8	37.4	159.9	47	6.88	7.27	mezczyzna	75 - 79 lat	wies	centralny	TAK	nie	tak	NIE	zima	OZZM	OMWD
651	76	42.7	7.4	4.84	10.4	643	39.2980796252927	0.0894107728337236	172.4	85.7	38.7	102.6	98.4	28.834093	267.4	182.2	47.9	169.6	5.7	107.3	30	6.79	6	mezczyzna	75 - 79 lat	wies	centralny	TAK	tak	nie	NIE	zima	OZZM	OMWD
652	81	131.4	12.4	6.71	21.5	471	17.7043911719939	0.0600658295281583	166	86.7	38.2	103.5	108	31.463202	143.6	71.3	50.6	58.7	17.8	79.4	44	7.29	7.18	mezczyzna	80 - 84 lat	wies	centralny	TAK	tak	tak	NIE	zima	OZZM	OMWD
655	72	75.3	123.4	0.32	6.7	1565	1.4733598937583	0.0326636122177955	158	70.5	37.8	85	107	28.240667	225.3	133.8	47.6	128.6	3.4	83	35	4.41	5.78	kobieta	70 - 74 lat	wies	centralny	NIE	tak	nie	NIE	zima	OZZM	OMWD
656	73	39.7	73.1	0.57	8.8	1321	4.97780856423174	0.0813722921914358	162	80.2	25.9	96	112	30.559366	234.7	150.5	43.3	131.6	16	97.6	23	5.57	9.38	kobieta	70 - 74 lat	wies	centralny	NIE	tak	nie	NIE	zima	OZZM	OMWD
658	92	54	16.5	3.46	9.7	265	22.2144814814815	0.065942037037037	164	60.4	17.8	93.5	101	22.456871	170.2	90.6	62	44.6	1.4	91.9	22	7.9	5.92	mezczyzna	90 lat i wiecej	wies	centralny	TAK	nie	nie	NIE	zima	Kontrola	MONW
660	86	93.7	84.3	4.34	19	1460	16.0584631803629	0.0744386339381003	158	64.3	27.3	93	100	25.75709	132.8	66.7	37.1	117.2	17.3	119.2	47	11.7	18	mezczyzna	85 - 89 lat	wies	centralny	TAK	nie	nie	NIE	zima	OZZM	OMWD
661	68	23.2	6.3	2.89	18.1	2238	43.1880603448276	0.286401293103448	175	85.9	36.7	105	106	28.04898	184.2	102.7	40.9	149.5	3.2	76	44	5.66	6.15	mezczyzna	65 - 69 lat	wies	centralny	TAK	tak	nie	NIE	zima	OZZM	OMWD
662	70	22.7	53.2	0.95	5.2	457	14.5094713656388	0.0840933920704846	170	86.4	33.6	106	110	29.896194	244.5	147.9	43	225.6	13.8	100.3	38	6.42	5.29	mezczyzna	70 - 74 lat	miasto do 20tys	centralny	TAK	tak	nie	NIE	zima	OZZM	OMWD
663	86	74.1	74.7	0.3	7.2	355	1.40364372469636	0.0356696356275304	165	57.3	27.3	93.5	99	21.046832	164.2	88.8	31.9	123.1	7.4	94.9	25	6.38	9.82	kobieta	85 - 89 lat	miasto do 20tys	centralny	NIE	nie	nie	NIE	zima	OMPMC	MONW
664	74	41.9	2.5	3.56	12.3	1188	29.4570883054893	0.107764439140811	172	51	6.7	76	91	17.239048	160.3	63.8	64.3	91.1	0.9	81.3	55	5.39	9.48	mezczyzna	70 - 74 lat	miasto do 20tys	centralny	TAK	nie	nie	NIE	zima	Kontrola	Control
666	91	103.8	9.4	12.6	11.6	283	42.0849710982659	0.0410246628131021	174	62.7	13	89	93	20.709473	192.6	126.5	51.8	68.6	1.4	84.6	69	10.54	7.32	mezczyzna	90 lat i wiecej	miasto do 20tys	centralny	TAK	nie	nie	NIE	zima	Kontrola	MONW
667	57	91.5	4.8	0.32	94.4	744	1.21250273224044	0.378734863387978	153	60	25.9	77	97	25.631168	202	119.7	60.5	83.6	1.6	80.4	42	3.89	5.86	kobieta	55 - 59 lat	miasto do 20tys	centralny	NIE	nie	nie	NIE	zima	OZZM	MHO
669	76	64.6	4.9	5.63	14.4	1061	30.2154953560372	0.0818303405572756	157.5	62.6	27.1	86	98	25.235576	219.4	114.6	44.3	166.9	9.4	116.4	52	4.84	6.94	mezczyzna	75 - 79 lat	wies	centralny	TAK	tak	nie	NIE	zima	OZZM	OMWD
670	83	113	118.3	0.33	101.6	309	1.01248672566372	0.330065132743363	153	53	11	80	96	22.640865	187.3	86.7	71	78.1	2.6	88.6	22	6.24	6.83	kobieta	80 - 84 lat	wies	centralny	NIE	nie	nie	NIE	zima	OMPMC	MONW
672	89	38.2	64.7	1	4.8	697	9.07591623036649	0.0461277486910995	173	82	23.8	104	103	27.398176	292.5	188.2	34	181.6	2.7	103.7	30	6.74	6.54	mezczyzna	85 - 89 lat	wies	centralny	TAK	tak	nie	NIE	zima	OZZM	OMWD
675	66	45.5	5.6	5.27	15.4	389	40.1562417582417	0.124249230769231	172	74	23.2	98	100	25.013521	290.7	201.4	49	89.5	4.3	92.6	30	5.1	10.9	mezczyzna	65 - 69 lat	wies	centralny	TAK	tak	nie	NIE	zima	OZZM	OMWD
676	57	55.7	6.3	5.09	13.6	1692	31.6822800718133	0.0896330341113106	174	68.2	21.4	80	92	22.526093	191.3	88.8	66.1	96.7	1.8	87.3	38	4.75	7.95	mezczyzna	55 - 59 lat	wies	centralny	TAK	nie	nie	NIE	zima	Kontrola	MONW
678	67	123.4	79.2	0.21	3.1	470	0.590008103727715	0.00922212317666126	162	51.2	22.8	81	96	19.509221	147.3	74.4	54.7	74.3	2.9	85.1	22	4.96	4.8	kobieta	65 - 69 lat	miasto 20-50 tys	centralny	NIE	nie	nie	NIE	zima	OMPMC	MONW
679	79	29.1	13.6	3.1	12.3	436	36.933676975945	0.155165979381443	159	78.5	45	113.5	112	31.050987	143.5	84.5	41.1	82.1	13.2	184.1	39	8.05	5.65	mezczyzna	75 - 79 lat	wies	centralny	TAK	nie	tak	NIE	zima	OZZM	OMWD
681	70	44.3	19.2	3.96	13.1	560	30.9916930022573	0.108555530474041	162.5	80.9	39.4	103	106	30.636686	145.1	86.8	31.3	124.6	5.1	181.3	19	6.12	4.2	mezczyzna	70 - 74 lat	wies	centralny	TAK	tak	tak	NIE	zima	OZZM	OMWD
689	58	32.6	71.2	0.22	6.1	2222	2.33969325153374	0.068690490797546	164	80.8	42.6	111	114	30.041642	185.7	98	49.5	141.1	7.9	88.5	37	3.11	5.02	kobieta	55 - 59 lat	wies	centralny	NIE	nie	nie	NIE	zima	OZZM	OMWD
695	78	40.4	73.2	0.41	7	510	3.5184900990099	0.0636064356435644	155.5	77.9	41.9	104	116	32.216375	193.6	91.7	36.4	275.9	5.1	95.6	34	4.52	4.09	kobieta	75 - 79 lat	miasto 20-50 tys	centralny	NIE	tak	nie	NIE	zima	OZZM	OMWD
696	69	58.1	40.6	0.32	4.9	220	1.90953528399312	0.0309602409638554	165	99	41	104	129	36.363636	174.8	79.8	65.4	103.1	72	121.8	20	5.73	6.15	kobieta	65 - 69 lat	miasto 20-50 tys	centralny	NIE	tak	nie	NIE	zima	OZZM	OMWD
697	72	43.9	28.1	4.25	14.8	556	33.5643507972665	0.123760364464692	185	89	38	104	110	26.004383	177.9	121	47.4	61.3	7	89.5	29	5.28	5.87	mezczyzna	70 - 74 lat	miasto 20-50 tys	centralny	TAK	tak	nie	NIE	zima	OZZM	OMWD
698	81	62	19.3	6.53	13.8	726	36.5153387096774	0.0817093548387097	163	65.2	21	100	100	24.539877	232.4	142.9	62.2	91.5	11.3	101.6	42	4.27	4.94	mezczyzna	80 - 84 lat	miasto 20-50 tys	centralny	TAK	tak	tak	NIE	zima	Kontrola	MONW
699	77	40	16.7	3.3	15.8	836	28.60275	0.1450045	176	92	41	118	120	29.700413	162	62.7	25.1	319.6	28.9	189	56	6.97	7.8	mezczyzna	75 - 79 lat	miasto 20-50 tys	centralny	TAK	tak	tak	NIE	zima	OZZM	OMWD
700	67	66.8	10.9	5.45	7.8	392	28.2861526946108	0.0428649700598802	164	73	32	86	92	27.141582	264.6	192.4	67.2	70.6	1.8	82.7	93	4.72	5.9	mezczyzna	65 - 69 lat	miasto 20-50 tys	centralny	TAK	tak	nie	NIE	zima	OZZM	OMWD
701	75	70.8	67.9	0.17	7	570	0.832471751412429	0.036295197740113	157	80.2	40.4	99	115	32.536817	171.5	106.2	54.5	56.2	2.2	78.8	28	8.57	5.63	kobieta	75 - 79 lat	miasto 20-50 tys	centralny	NIE	nie	nie	NIE	zima	OZZM	OMWD
702	91	139.6	26.5	7.76	20.3	599	19.2721489971347	0.0533820200573066	178.5	70.3	24.5	94.5	107	22.063727	145.7	82.5	46.1	73.1	3.3	90.3	48	9.24	9.66	mezczyzna	90 lat i wiecej	miasto 20-50 tys	centralny	TAK	tak	tak	NIE	zima	Kontrola	MONW
703	56	71.2	2.3	7.31	46.9	833	35.5951825842697	0.241811657303371	176	59.6	12.9	76	98	19.240703	229	156.8	46.6	112.4	1.4	83.6	24	14.02	28.8	mezczyzna	55 - 59 lat	miasto 20-50 tys	centralny	TAK	tak	nie	NIE	zima	Kontrola	Control
704	87	31.7	27	3.15	13.8	1929	34.451261829653	0.159810094637224	160	76.3	27.6	110	91	29.804688	241.8	128.4	36.1	290.7	11.8	111.1	40	5.67	3.52	mezczyzna	85 - 89 lat	miasto 50-200 tys	centralny	TAK	tak	nie	NIE	zima	OZZM	OMWD
709	80	61.4	77.6	0.37	10.2	424	2.0892345276873	0.0609840390879479	156	62.5	35.7	81	104	25.682117	238.1	142	56.8	144.3	6	101.2	43	1.88	5.98	kobieta	80 - 84 lat	miasto, aglomeracja powyzej 500 tys	centralny	NIE	nie	nie	NIE	zima	OZZM	OMWD
710	73	31.1	88.1	0.19	6.6	351	2.11810289389068	0.0779054662379421	160	84	40.3	109	122	32.8125	210.6	132.5	56.3	147.7	7.9	94.2	28	6.54	9.53	kobieta	70 - 74 lat	miasto, aglomeracja powyzej 500 tys	centralny	NIE	nie	nie	NIE	zima	OZZM	OMWD
711	88	38.9	22.9	4.71	11.5	1663	41.9783290488432	0.108525706940874	162	69	22.4	93	96	26.291724	201.2	146.8	39.1	88.6	17.9	102.7	22	7.73	7.01	mezczyzna	85 - 89 lat	miasto, aglomeracja powyzej 500 tys	centralny	TAK	tak	nie	NIE	zima	OZZM	OMWD
712	74	35.2	15.1	4.79	12.8	794	47.1787784090909	0.133490909090909	186	85.1	22.9	96	102	24.598219	186.4	116.4	59.6	80.5	3.1	88.9	32	5.83	4.59	mezczyzna	70 - 74 lat	miasto, aglomeracja powyzej 500 tys	centralny	TAK	nie	nie	NIE	zima	Kontrola	MONW
718	71	92.7	47.8	0.15	4.1	266	0.561003236245955	0.0162363538295577	157	62.1	34.1	88	111	25.19372	205.3	127.6	45.5	73.1	3.4	87.3	47	7.2	4.48	kobieta	70 - 74 lat	miasto, aglomeracja powyzej 500 tys	centralny	NIE	tak	nie	NIE	zima	OZZM	OMWD
721	67	103.6	55.9	0.45	5.6	982	1.50593629343629	0.0198432432432432	153	76	22.2	100	115	32.466146	252.5	137.2	68.4	134.6	2.6	84.3	44	4.48	6.63	kobieta	65 - 69 lat	miasto, aglomeracja powyzej 500 tys	centralny	NIE	nie	nie	NIE	zima	OZZM	OMWD
724	88	72.8	64.9	9.46	30	601	45.0519505494506	0.151277472527473	155	52.5	20	86.5	85	21.852237	158.7	82.4	61.7	72.7	2.7	89.4	11	8.81	7.91	mezczyzna	85 - 89 lat	miasto 20-50 tys	wschodni	TAK	nie	nie	NIE	zima	Kontrola	MONW
725	87	89.4	145.7	0.29	16.8	1044	1.12464205816555	0.0689852348993289	150.5	57.8	35.6	84.5	94.5	25.518482	153.4	68.8	54.2	131.3	3	99.7	41	8.6	13.9	kobieta	85 - 89 lat	miasto 20-50 tys	wschodni	NIE	tak	nie	NIE	zima	OZZM	OMWD
726	83	44.1	6.9	6.22	9.6	256	48.8996371882086	0.079912925170068	171.5	76	25.8	100.5	102.5	25.839574	179.1	83.8	38.9	196	4.5	102.6	41	5.08	7.95	mezczyzna	80 - 84 lat	miasto 20-50 tys	wschodni	TAK	nie	nie	NIE	zima	OZZM	OMWD
730	95	56.6	80.6	0.08	4.1	411	0.490035335689046	0.0265920494699647	157	52.5	27.3	77	92.5	21.299039	221.2	159.4	44.5	135.9	2.9	82	25	10.93	8.87	kobieta	90 lat i wiecej	miasto 20-50 tys	wschodni	NIE	tak	nie	NIE	zima	Kontrola	Control
733	56	10.3	79.1	0.07	7.5	493	2.35621359223301	0.267305825242718	161	70.8	38.6	92	102	27.313761	202.5	123.7	51.8	112.5	12.6	85.7	26	3.65	6.87	kobieta	55 - 59 lat	miasto 20-50 tys	wschodni	NIE	tak	nie	NIE	zima	OZZM	OMWD
738	86	48.7	2.9	0.09	4.2	603	0.640718685831622	0.0316595482546201	169	75.4	42	95.3	102	26.399636	134.1	75	44.8	68.9	5.2	111.4	54	4.8	6.5	mezczyzna	85 - 89 lat	wies	wschodni	NIE	tak	nie	NIE	zima	OZZM	OMWD
739	87	58.6	23.3	5.32	9.8	240	31.4751535836177	0.0613921501706485	164.5	66.1	20	90.5	91	24.426973	205.4	144.3	47.9	98.2	1.9	88.6	33	8.25	8.23	mezczyzna	85 - 89 lat	wies	wschodni	TAK	tak	nie	NIE	zima	Kontrola	MONW
740	86	47.1	12	5.24	20	794	38.5712951167728	0.15588110403397	170	80	20	89.5	91	27.681661	166	102.4	52.5	77	3	68.2	18	10.88	8.54	mezczyzna	85 - 89 lat	wies	wschodni	TAK	tak	nie	NIE	zima	OZZM	OMWD
742	69	44.3	32.5	0.22	11.6	719	1.72176072234763	0.0961255079006772	161	85.3	45.2	120	100	32.907681	165.2	104	48.4	77.1	3.4	85.5	33	4.92	7	kobieta	65 - 69 lat	wies	wschodni	NIE	tak	nie	NIE	zima	OZZM	OMWD
743	82	32.3	107.6	1.08	4.4	1595	11.5924458204334	0.0500074303405573	160.5	77.3	31.8	106	109	30.007473	219	147.4	50.4	121	7.6	146.2	28	6.56	9.16	mezczyzna	80 - 84 lat	wies	wschodni	TAK	tak	nie	NIE	zima	OZZM	OMWD
744	66	66	10.7	6.78	8.9	939	35.6155454545455	0.0495028787878788	164	62.2	19	81	96	23.126115	189	114.2	54.4	117.6	7	89.2	21	5.96	5.08	mezczyzna	65 - 69 lat	wies	wschodni	TAK	tak	nie	NIE	zima	Kontrola	MONW
745	66	37.4	23.8	0.33	14.9	1367	3.05911764705882	0.146251069518717	162	110.1	44.1	119	137	41.952446	214.2	133	50.1	120.1	7.9	98.3	29	7.12	6.32	kobieta	65 - 69 lat	wies	wschodni	NIE	tak	nie	NIE	zima	OZZM	OMWD
746	96	59.7	21.4	3.78	9.1	203	21.9518592964824	0.0559566164154104	150	50.5	24.5	82.5	83	22.444444	131.2	76	39.8	73.7	1	94	37	6.07	5.07	mezczyzna	90 lat i wiecej	wies	wschodni	TAK	tak	nie	NIE	zima	Kontrola	MONW
748	57	34.9	7.3	3.8	19.2	1295	37.7495702005731	0.201957593123209	180	99.2	32.6	100	102	30.617284	201.1	101.6	33	309.3	8.8	107.8	47	3.46	6.77	mezczyzna	55 - 59 lat	wies	wschodni	TAK	nie	nie	NIE	zima	OZZM	OMWD
753	72	37	11.9	4.19	10.6	973	39.2614324324324	0.105169189189189	175.5	69.5	20	99.5	102	22.564752	175.6	119.9	42.9	75.3	4.5	86.9	20	2.21	3.9	mezczyzna	70 - 74 lat	wies	wschodni	TAK	nie	nie	NIE	zima	Kontrola	MONW
754	75	76.2	5.4	6.39	11.7	1112	29.0736614173228	0.0563657480314961	171	76.5	21.5	98.5	100	26.161896	279.2	202.8	44.4	153.5	9.1	103.7	46	3.37	5.72	mezczyzna	75 - 79 lat	wies	wschodni	TAK	tak	nie	NIE	zima	OZZM	OMWD
755	91	53.5	121.5	0.17	5.4	639	1.10166355140187	0.0370530841121495	148.5	45.5	18	72.5	80.5	20.632815	203.5	124.5	66.3	85.3	2.5	94	35	11.71	6.9	kobieta	90 lat i wiecej	wies	wschodni	NIE	tak	nie	NIE	zima	Kontrola	Control
757	66	43.5	3.9	0.36	11.3	700	2.86924137931034	0.0953616091954023	165	87	16.5	118	112	31.955923	156.9	96.9	43.5	102.8	5.4	96.1	47	4.95	8.39	mezczyzna	65 - 69 lat	miasto do 20tys	wschodni	NIE	tak	nie	NIE	zima	OZZM	OMWD
758	71	21	30.7	1.81	11.5	1447	29.8822380952381	0.201030952380952	172	105	44.1	136	124	35.492158	240.4	153	57.2	125.5	24.9	149.8	19	4.98	3.2	mezczyzna	70 - 74 lat	miasto do 20tys	wschodni	TAK	tak	tak	NIE	zima	OZZM	OMWD
761	74	35.5	65	0.06	8.7	190	0.585971830985915	0.0899653521126761	150	80.5	32.3	135	136	35.777778	142.5	74.5	40	130	455	104.1	11	8.65	16.1	kobieta	70 - 74 lat	miasto do 20tys	wschodni	NIE	tak	tak	NIE	zima	OZZM	OMWD
762	57	44	71.4	0.21	5.6	742	1.65470454545455	0.0467218181818182	165	68	33.9	92	112	24.977043	188.7	97.8	62.3	119.9	7.2	107.5	39	1.84	3.5	kobieta	55 - 59 lat	miasto do 20tys	wschodni	NIE	nie	nie	NIE	zima	OMPMC	MONW
763	88	33.2	35.6	1.85	8.6	799	19.3191265060241	0.0950921686746988	161	78.1	20.1	105	114	30.13001	171.3	85.2	35.7	225	15.4	172.5	39	12.51	8.75	mezczyzna	85 - 89 lat	miasto do 20tys	wschodni	TAK	tak	tak	NIE	zima	OZZM	OMWD
769	90	49.4	9.4	5.04	37.3	652	35.3718218623482	0.277182793522267	174	85	22.7	114	108	28.075043	156.1	91.9	33.4	128	5.5	107.1	18	10.85	11.05	mezczyzna	90 lat i wiecej	wies	wschodni	TAK	nie	nie	NIE	zima	OZZM	OMWD
771	70	43.6	64.4	0.12	9.1	1160	0.954220183486238	0.076619495412844	166	88.5	44.7	116.5	120	32.116417	201.6	131.2	55.1	110.7	5.4	95.5	45	4.01	6.83	kobieta	70 - 74 lat	wies	wschodni	NIE	tak	nie	NIE	zima	OZZM	OMWD
772	85	49.2	56.3	0.07	2.6	13	0.493272357723577	0.019399593495935	145	60.1	23.6	100	112	28.585018	192.5	116.9	45.7	144.4	5.2	87.8	12	8.72	7.03	kobieta	85 - 89 lat	wies	wschodni	NIE	tak	nie	NIE	zima	OZZM	OMWD
774	84	57.3	16.4	4.02	33.5	760	24.3234554973822	0.214622164048866	170	80.7	22.2	108	110.5	27.923875	173.2	103.3	47.9	156.7	18.7	100.5	21	7.5	8.68	mezczyzna	80 - 84 lat	miasto 20-50 tys	wschodni	TAK	nie	nie	NIE	zima	OZZM	OMWD
775	81	100.8	57.4	0.15	6.6	438	0.515922619047619	0.0240363095238095	160	58.7	36.8	107	105.5	22.929688	292.1	174.9	59.5	240.1	6.6	93.3	26	6.42	4.21	kobieta	80 - 84 lat	miasto 20-50 tys	wschodni	NIE	tak	nie	NIE	zima	OMPMC	MONW
777	80	37.2	15.4	7.31	16.7	803	68.1284139784946	0.164800268817204	174	81.2	28.7	110	107	26.819923	160	60.9	79.3	82.7	2.8	87.1	46	7.7	6.41	mezczyzna	80 - 84 lat	miasto 20-50 tys	wschodni	TAK	nie	nie	NIE	zima	OZZM	OMWD
778	68	47.1	6.6	8.3	26.7	1653	61.0957537154989	0.20810127388535	166	73.5	25	95	104	26.672957	274.8	182.8	63.4	94.2	10.9	95.2	70	7.25	5.61	mezczyzna	65 - 69 lat	miasto 20-50 tys	wschodni	TAK	tak	nie	NIE	zima	OZZM	OMWD
781	79	22.9	67	0.88	11.2	302	13.3229694323144	0.179542358078603	158	95.8	43.5	121	115	38.37526	209.2	134.7	47	100.8	147.9	173.7	24	6.45	8.8	kobieta	75 - 79 lat	miasto 20-50 tys	wschodni	TAK	nie	tak	NIE	zima	OZZM	OMWD
783	91	45.4	14.5	3.42	12.7	293	26.1170484581498	0.102690969162996	160	57	23	103	64	22.265625	175.5	110.6	46.5	79.2	0.5	99.4	29	7.01	11.77	mezczyzna	90 lat i wiecej	miasto 20-50 tys	wschodni	TAK	nie	nie	NIE	zima	Kontrola	MONW
784	86	61.1	81.8	0.22	7.8	790	1.24834697217676	0.046863829787234	150	60	39	94	107	26.666667	205.2	149.5	42	98	5.7	88.5	20	9.74	9.03	kobieta	85 - 89 lat	miasto 20-50 tys	wschodni	NIE	tak	nie	NIE	zima	OZZM	OMWD
787	86	170.5	102.8	0.95	10.3	1116	1.93175953079179	0.022176715542522	170	97.2	43.5	121.5	119.5	33.633218	241.8	125.8	82.4	104.4	0.7	71.6	21	5.66	7.7	mezczyzna	85 - 89 lat	wies	wschodni	NIE	nie	tak	NIE	zima	OZZM	OMWD
788	85	81.3	17.3	2.3	13.1	99	9.80824108241082	0.0591514145141451	170	61.4	17.7	96	94	21.245675	228.2	117.9	94.5	118.8	9.4	102.3	22	4.95	12.85	mezczyzna	85 - 89 lat	wies	wschodni	TAK	nie	nie	NIE	zima	Kontrola	MONW
793	71	31.1	24.1	0.29	8.8	807	3.23289389067524	0.103873954983923	165	100	49.7	127	119	36.730946	117.7	48.1	35.7	143.4	29.7	96.4	25	6.11	5.09	kobieta	70 - 74 lat	wies	wschodni	NIE	tak	tak	NIE	zima	OBZM	OMWD
799	89	43.1	8	6.82	9.7	599	54.8606496519722	0.0826187935034803	178	73.2	13.9	93	98	23.103144	130.7	64.1	51.5	68.5	6.6	80.1	21	8.04	5.46	mezczyzna	85 - 89 lat	miasto 50-200 tys	wschodni	TAK	nie	nie	NIE	zima	Kontrola	MONW
800	72	26.4	51.1	0.09	6.5	248	1.18193181818182	0.0903844696969697	163	66.6	41.7	85	104	25.066807	164.7	98.9	36.4	162.9	23.9	87.2	32	3.33	5.14	kobieta	70 - 74 lat	miasto 50-200 tys	wschodni	NIE	tak	nie	NIE	zima	OZZM	OMWD
801	58	15.7	1.9	2.33	20.6	1196	51.4529299363057	0.481672611464968	173	101.5	38.5	113	114	33.913596	209.7	111.3	38	282.2	28.4	104.2	43	4.11	3.83	mezczyzna	55 - 59 lat	miasto 50-200 tys	wschodni	TAK	tak	nie	NIE	zima	OZZM	OMWD
803	80	52.4	50	0.43	9.4	674	2.8450572519084	0.0658538167938931	174	71	36.4	95	101	23.450918	234.1	146.3	55.2	163.2	13.8	85.9	35	5.69	12.12	kobieta	80 - 84 lat	miasto 50-200 tys	wschodni	NIE	tak	nie	NIE	zima	OMPMC	MONW
806	76	42	55.8	0.21	12.8	969	1.7335	0.111878095238095	147	64.4	38.7	98	110	29.802397	157.9	92.5	44.1	134.8	8.1	104.1	42	3.85	5.79	kobieta	75 - 79 lat	miasto 50-200 tys	wschodni	NIE	tak	tak	NIE	zima	OZZM	OMWD
807	77	31.8	29	1.69	12.6	388	18.425251572327	0.145454716981132	165	97	26.6	118	108	35.629017	296.5	183.2	38.6	258.3	13.8	101.6	29	4.98	5.41	mezczyzna	75 - 79 lat	miasto 50-200 tys	wschodni	TAK	tak	nie	NIE	zima	OZZM	OMWD
814	87	84	76.3	0.4	12.2	720	1.65095238095238	0.0533169047619048	150	68.4	28.2	115	112	30.4	139.8	71	48	116.1	11.5	86	20	7.63	11.38	kobieta	85 - 89 lat	miasto 50-200 tys	wschodni	NIE	tak	nie	NIE	zima	OZZM	OMWD
815	59	28.7	52.9	0.26	21.9	2055	3.1408362369338	0.280121602787456	157	74.9	39.1	94	114	30.386628	211.6	120.6	45.6	176.4	20.3	97.1	42	1.62	2.73	kobieta	55 - 59 lat	miasto 50-200 tys	wschodni	NIE	nie	nie	NIE	zima	OZZM	OMWD
819	80	33.8	11.5	2.76	15.9	1072	28.3104142011834	0.172689053254438	171	79.4	29.9	92	112.5	27.153654	163.2	103	48.7	70	1.5	91.6	17	5.4	10.14	mezczyzna	80 - 84 lat	miasto 50-200 tys	wschodni	TAK	tak	nie	NIE	zima	OZZM	OMWD
820	66	55.2	37.8	1.71	20.6	712	10.7401630434783	0.136997463768116	161	119.3	46.5	116	140	46.024459	114.1	54.5	39.2	93.5	72.9	111.3	21	4.21	5.75	kobieta	65 - 69 lat	miasto 50-200 tys	wschodni	TAK	tak	nie	NIE	zima	OZZM	OMWD
821	79	37.4	35.7	0.14	7.8	427	1.29780748663102	0.0765609625668449	158	78.4	44.3	100	118	31.405224	191.2	112.5	62	110.9	13.7	88.8	15	4.72	7.05	kobieta	75 - 79 lat	miasto 50-200 tys	wschodni	NIE	tak	nie	NIE	zima	OZZM	OMWD
824	75	36.8	10.5	4.09	15	1030	38.5326902173913	0.149633152173913	172	85.7	24.7	101	110.5	28.968361	203.3	126.8	58.6	90.1	4.9	90.7	33	5.37	5.6	mezczyzna	75 - 79 lat	miasto, aglomeracja powyzej 500 tys	poludniowy	TAK	tak	nie	NIE	zima	OZZM	OMWD
825	82	66.5	103.2	0.15	4.9	412	0.78203007518797	0.0270494736842105	156	48.3	25.5	75	95.5	19.84714	181.1	108.3	58.4	103.2	6.9	95.3	22	7.19	6.14	kobieta	80 - 84 lat	miasto, aglomeracja powyzej 500 tys	poludniowy	NIE	tak	nie	NIE	zima	Kontrola	Control
827	72	30.2	45.5	0.08	3.5	510	0.91841059602649	0.042544701986755	158	72.7	35.2	96.5	112.5	29.121936	263.4	151.7	46.8	287.9	7.4	95.1	39	1.88	5.81	kobieta	70 - 74 lat	miasto, aglomeracja powyzej 500 tys	poludniowy	NIE	tak	nie	NIE	zima	OZZM	OMWD
828	76	30	8.3	4.59	31.4	1314	53.0451	0.384231333333333	163.2	75.5	25.5	78.1	84.1	28.34697	221.4	137.3	51.1	110.9	9.6	91.1	30	6.12	5.62	mezczyzna	75 - 79 lat	miasto 20-50 tys	poludniowo-zachodni	TAK	tak	nie	NIE	zima	OZZM	MHO
830	73	92.7	8.2	10.43	30.5	1263	39.0084250269687	0.12078263214671	163	58.2	22.7	78.1	83.2	21.905228	184.8	91.3	36.7	237.2	8.2	96.6	35	6.49	9.39	mezczyzna	70 - 74 lat	miasto 20-50 tys	poludniowo-zachodni	TAK	tak	nie	NIE	zima	Kontrola	Control
832	83	49	8.9	3.92	17.2	359	27.736	0.128859591836735	176	73.7	27	95	108	23.792614	107	56.4	37.3	72.8	9.2	76.1	23	6.24	26.97	mezczyzna	80 - 84 lat	wies	poludniowo-zachodni	TAK	nie	nie	NIE	zima	Kontrola	MONW
835	67	19.8	3.1	1.01	9.2	1473	17.685202020202	0.170571717171717	169	89.6	31.1	111	112	31.371451	117.8	66.3	31.7	90	29.7	130	21	3.65	3.56	mezczyzna	65 - 69 lat	wies	poludniowo-zachodni	TAK	tak	nie	NIE	zima	OZZM	OMWD
836	59	50	6.5	6.51	16.8	1126	45.14034	0.1233456	176	88.6	29.2	107	107.5	28.602789	352.9	97.6	39.5	724.6	7.8	119.3	35	3.79	3.77	mezczyzna	55 - 59 lat	miasto 50-200 tys	poludniowo-zachodni	TAK	nie	nie	NIE	zima	OZZM	OMWD
837	79	80	97.4	0.27	12.7	953	1.1701125	0.058277125	152	52.7	30.5	87	98.5	22.809903	211.6	122.1	50.4	60.2	391	128.4	58	12.19	6.59	kobieta	75 - 79 lat	miasto 50-200 tys	poludniowo-zachodni	NIE	tak	tak	NIE	zima	OMPMC	MONW
839	87	27.4	4.5	2.27	17.7	548	28.7229562043796	0.237141240875912	173	77.6	41.4	99	106	25.92803	232.8	163.2	49.2	81.7	10	91.8	36	4.8	5.22	mezczyzna	85 - 89 lat	miasto 50-200 tys	poludniowo-zachodni	TAK	nie	nie	NIE	zima	OZZM	OMWD
840	72	108.1	100.8	0.33	6.7	593	1.05838112858464	0.0227527289546716	154	60.4	44.9	81	107	25.468038	142.8	49.8	74.5	64.5	6.1	95.2	43	5.64	4.8	kobieta	70 - 74 lat	miasto 50-200 tys	poludniowo-zachodni	NIE	tak	nie	NIE	zima	OZZM	OMWD
841	81	66.7	87.3	2.21	7.8	332	11.4873613193403	0.0429292353823088	168	79	32	94	86	27.990363	178.9	128.4	37.2	48.2	4.1	101.7	23	8.7	7.14	mezczyzna	80 - 84 lat	wies	poludniowo-zachodni	TAK	tak	nie	NIE	zima	OZZM	OMWD
842	87	81	103.3	0.18	5.1	536	0.770444444444444	0.0231137037037037	144	53.5	28	70	86	25.80054	195.6	104.3	64.6	126.1	16.2	123	27	11.3	5.86	kobieta	85 - 89 lat	wies	poludniowo-zachodni	NIE	tak	nie	NIE	zima	OZZM	MHO
843	74	123	68.7	0.09	7.1	452	0.253682926829268	0.021190325203252	158	62	32	75	102	24.835763	233.2	135.3	88.6	83.3	10.7	94.5	29	3.39	5.2	kobieta	70 - 74 lat	wies	poludniowo-zachodni	NIE	tak	nie	NIE	zima	Kontrola	Control
844	84	65.7	4.9	4.29	11.9	511	22.638401826484	0.0664914764079148	165	84	36	111	111	30.853994	173.2	117.7	33.5	117	2.8	83	29	4.91	6.43	mezczyzna	80 - 84 lat	miasto do 20tys	poludniowo-zachodni	TAK	tak	nie	NIE	zima	OBZM	OMWD
845	76	70.1	106.6	4.6	11.6	1327	22.7506419400856	0.0607469329529244	164	94	32	112	126	34.949435	142.4	77.8	47.1	109.3	10	91.9	12	6.13	9.4	mezczyzna	75 - 79 lat	miasto do 20tys	poludniowo-zachodni	TAK	tak	nie	NIE	zima	OZZM	OMWD
848	66	45.4	5.5	4.41	9.4	1079	33.6772466960352	0.0760074889867842	175	86	28	114.5	110	28.081633	176.3	69.6	35.2	199.6	2.1	100.1	32	4.98	3.42	mezczyzna	65 - 69 lat	miasto do 20tys	poludniowo-zachodni	TAK	tak	nie	NIE	zima	OZZM	OMWD
849	71	10.8	36.5	0.21	6.6	1076	6.74138888888889	0.224338888888889	157	77	44	101	111	31.23859	142.5	83.9	49.9	89.3	12	156.1	42	4.19	3.72	kobieta	70 - 74 lat	miasto do 20tys	poludniowo-zachodni	NIE	tak	tak	NIE	zima	OZZM	OMWD
851	90	38.4	54.2	3.6	14.4	398	32.503125	0.1376625	159	75	30	104	109	29.666548	162.1	95.7	33.9	174.5	16.4	170.9	24	8.97	9.92	mezczyzna	90 lat i wiecej	miasto do 20tys	poludniowo-zachodni	TAK	tak	tak	NIE	zima	OZZM	OMWD
852	78	52	15.8	0.26	5.5	755	1.7335	0.0388278846153846	152	75	41	98	120	32.461911	226.1	133.6	46.4	231.2	6.5	102	34	3.76	3.95	kobieta	75 - 79 lat	miasto do 20tys	poludniowo-zachodni	NIE	tak	nie	NIE	zima	OZZM	OMWD
853	88	56.8	8.2	5.09	9.8	248	31.0687147887324	0.063337676056338	171	65	18	82	91.5	22.229062	147.6	80.1	51.8	94.6	2	125.9	35	6.77	8.23	mezczyzna	85 - 89 lat	miasto do 20tys	poludniowo-zachodni	TAK	nie	nie	NIE	zima	Kontrola	MONW
854	94	144.9	94.4	0.31	7.2	540	0.741732229123533	0.0182409937888199	155	54	31	80	97	22.476587	193.8	109.2	69.4	74.8	3.9	87.4	32	1.15	10.46	kobieta	90 lat i wiecej	miasto do 20tys	poludniowo-zachodni	NIE	tak	nie	NIE	zima	OMPMC	MONW
859	76	38.9	9	3.67	8.2	1112	32.7092287917738	0.0773835475578406	175	86.1	40.6	108	111	28.114286	152.6	89.9	46.5	71	4.4	106.5	59	6.86	6.1	mezczyzna	75 - 79 lat	wies	poludniowo-zachodni	TAK	tak	nie	NIE	zima	OZZM	OMWD
860	68	27.3	33.7	0.45	26.4	1656	5.71483516483517	0.354997802197802	158	84	44.4	101	112	33.648454	241.9	160.4	47.7	134.3	11.3	165.1	25	3.44	5.3	kobieta	65 - 69 lat	wies	poludniowo-zachodni	NIE	tak	nie	NIE	zima	OZZM	OMWD
861	91	97.2	70.8	0.18	4.4	340	0.642037037037037	0.016617695473251	142	64.4	39.1	109	94	31.938108	194.8	116.2	59.1	79.7	0.8	81.6	16	9.82	6.89	kobieta	90 lat i wiecej	wies	poludniowo-zachodni	NIE	tak	nie	NIE	zima	OZZM	OMWD
862	80	66.2	78.3	2.73	10.4	1151	14.2974471299094	0.0576712990936556	172	90.2	40.7	121.5	129	30.489454	168.4	105.4	52.2	69.4	6.6	98.7	25	3.71	9.6	mezczyzna	80 - 84 lat	miasto, aglomeracja powyzej 500 tys	poludniowo-zachodni	TAK	tak	nie	NIE	zima	OZZM	OMWD
865	91	118.9	11.6	6.29	22.3	301	18.340984020185	0.0688505466778806	151	56.9	34.9	109	116	24.955046	222	114.4	88	76.5	4.3	81.6	20	7.38	3.77	mezczyzna	90 lat i wiecej	miasto, aglomeracja powyzej 500 tys	poludniowo-zachodni	TAK	tak	nie	NIE	zima	Kontrola	MONW
866	91	58.7	39.6	0.08	5.3	196	0.472504258943782	0.0331453151618399	164	63.7	33.8	104	112	23.683819	110.2	46.5	56.5	57.1	3.8	99	22	9.36	8.95	kobieta	90 lat i wiecej	miasto, aglomeracja powyzej 500 tys	poludniowo-zachodni	NIE	tak	tak	NIE	zima	OMPMC	MONW
869	88	43	38.3	0.23	10.3	821	1.85444186046512	0.0879332558139535	155	89.9	44.7	116	223	37.419355	189.1	113.4	52.7	99.8	6.3	89.5	30	7.65	5.73	kobieta	85 - 89 lat	miasto, aglomeracja powyzej 500 tys	poludniowo-zachodni	NIE	tak	nie	NIE	zima	OZZM	OMWD
870	67	114.3	110.5	0.41	8.4	1298	1.24363079615048	0.0269784776902887	158	72.4	35.5	96	112	29.001763	236	170	51.1	120.1	5	81.3	24	2.48	3.62	kobieta	65 - 69 lat	miasto, aglomeracja powyzej 500 tys	poludniowo-zachodni	NIE	tak	nie	NIE	zima	OZZM	OMWD
874	78	55.2	25.7	2.27	12.4	637	14.2574094202899	0.0824644927536232	168	76.3	26.5	103	105	27.03373	134.2	84	32.1	105.3	11	89	30	5.94	3.93	mezczyzna	75 - 79 lat	miasto, aglomeracja powyzej 500 tys	poludniowo-zachodni	TAK	tak	nie	NIE	zima	OBZM	OMWD
878	76	43.4	3.6	3.78	12.8	1159	30.1964516129032	0.108269124423963	176	93.3	25.7	119	116	30.120093	190.3	115.9	53.9	111	9.5	102.1	41	5.52	6.07	mezczyzna	75 - 79 lat	miasto, aglomeracja powyzej 500 tys	poludniowo-zachodni	TAK	nie	nie	NIE	zima	OZZM	OMWD
881	84	96.2	164.5	0.1	5.8	182	0.36039501039501	0.0221328482328482	167	71.4	39.4	104	105	25.601492	187.7	100.9	68.1	95.6	8.4	88.3	42	5.88	15.36	kobieta	80 - 84 lat	miasto, aglomeracja powyzej 500 tys	poludniowo-zachodni	NIE	tak	nie	NIE	zima	OZZM	OMWD
