# Supplementary material for: Exploratory data analysis of a clinical study group: Development of a procedure for exploring multidimensional data
Source: PLoS One. 2018 Aug 23;13(8):e0201950. doi: 10.1371/journal.pone.0201950 (PMC6107146; doi:10.1371/journal.pone.0201950)
Supplement: S1 Code — (R) [file pone.0201950.s003.R]

#THE SCRIPT CONTAINS ALL THE CODE THAT WAS USED IN ORDER TO 
#PERFORM THE EXPLORATORY ANALYSIS PRESENTED IN 
#Exploratory data analysis of a clinical study group - revealing patient subgroups.
#BM KONOPKA, F LWOW, L LACZMANSKI

#THE DATA FOR THE STUDY ARE STORED IN csv FILE Konopka_Data.csv
#SOME IN-HOUSE FUNCTIONS STORED IN DataAnalysis_BK.R WERE ALSO USED 

#require(gdata)
require(ggplot2)
require(gplots)
require(clv)
require(reshape)
require(chemometrics)
require(gplots)
#require(haplo.stats)
require(MASS)
require(glmnet)
require(plyr)
require(Hmisc)
require(dbscan)
require(biclust)
require(ggdendro)
source("./DataAnalysis_BK.R")


############################
#READING IN DATA
############################
statMedData=read.csv(file='Konopka_Data.csv',row.names = 1)

#GET MALE AND FEMALE INDICES
mInd<-which(statMedData[,"SEX"]=="mezczyzna") #MALE SAMPLES (pl: mezczyzna = en: male)
kInd<-which(statMedData[,"SEX"]=="kobieta") #FEMALE SAMPLES (pl: kobieta = en: female)

#GET DATA TYPES
dataTypes<-sapply(statMedData[1,],class)
numData_Ind<-which(dataTypes=="numeric" | dataTypes=="integer") # GET INDICES OF NUMERIC DATA
nomData_Ind<-which(dataTypes=='factor') #GET INDICES OF NOMINAL/CATEGORICAL DATA

############################
##INRODUCTORY ANALYSIS
############################

#TAKE ONLY NUMERIC DATA
numData<-statMedData[,numData_Ind]

#NORMALIZE NUMERIC DATA WITH ROBUST Z-SCORE NORMALIZATION
numDataNorm<-data.frame(sapply(numData,normalizeZRobust))

#CALCULATE MAHALANOBIS and ROBUST MAHALANOBIS DISTANCES
md_numDataNorm<-Moutlier(numDataNorm,quantile=0.975,plot=FALSE)
#outliers_md<-which(md_numDataNorm$md>md_numDataNorm$cutoff) #MD OUTLIERS   
#outliers_rd<-which(md_numDataNorm$rd>md_numDataNorm$cutoff) #RD OUTLIERS

#GET INDICES OF OUTLIERS BASED ON MD and rMD THRESHOLDS; THRESHOLDS WERE SET AFTER VISUAL INSPECTION OF THE DATA
outliers_arbit<-which(md_numDataNorm$rd>15 | md_numDataNorm$md > 6.5) 
#####

#### PRINCIPAL COMPONENT ANALYSIS WITH ALL SAMPLES
numDataNorm_PCA<-BK_PCA_bplot_sdev(numDataNorm) #PCA USING ALL PATIENTS (INCLUDING OUTLIERS)
df_fig1a<-data.frame(numDataNorm_PCA$x)
names(df_fig1a)<-c('PC1','PC2')

###PREPARING FIGURE 1A (PCA WITH OUTLIERS) USING GGPLOT 
fig1a<-ggplot(data=df_fig1a,aes(x=PC1,y=PC2))+geom_point(alpha=0.4,size=4)+theme(text = element_text(size=20))
fig1a<-fig1a+coord_fixed(ratio=1,ylim=c(-30,30))+labs(x='Principal Component 1',y='Principal Component 2')+theme(text=element_text(size=20))
plot(fig1a)

###PREPARING FIGURE 1B - DATA VARIABILITY EXPLAINED BY PCs - PC1 DOMINATES
df_fig1b<-data.frame(rnames=factor(x=paste('PC',c(1:10)),levels=paste('PC',c(1:10)),ordered=T), sdev=numDataNorm_PCA$sdev[1:10])
#levels(df_fig1b$rnames)<-levels(df_fig1b$rnames)[c(1,3:10,2)]
fig1b<-ggplot(data=df_fig1b,aes(rnames,sdev))+geom_bar(stat='identity')+labs(x='Principal Components',y='Standard deviation')+theme(text=element_text(size=20))
plot(fig1b)

###REPARING FIGURE 1C - MD vs rMD PLOT - OUTLIERS MARKED WITH RED
df_fig1c<-data.frame(md=md_numDataNorm$md,rd=md_numDataNorm$rd)
#PLOT MD AND rMD DISTANCES
fig1c<-ggplot(data=df_fig1c,aes(x=md,y=rd))+geom_point(alpha=0.4,size=4)
#MARK OUTLIERS
fig1c<-fig1c+geom_point(data=df_fig1c[outliers_arbit,],aes(x=md,y=rd),color='red',alpha=0.3,size=4)
#PLOT THRESHOLDS (horizontal and vertical)
fig1c<-fig1c + geom_hline(yintercept=c(15), size=1,col='red', linetype='dashed') + geom_vline(xintercept=6.5, size=1,col='red',linetype='dashed')
fig1c<-fig1c+labs(x="Mahalanobis Distance", y= "Robust Mahalanobis Distance")+theme(text = element_text(size=20))
plot(fig1c)

###PREPARING FIGURE 1D - PCA WITHOUT OUTLIERS
#PERFORM PCA WITHOUT OUTLIERS
numDataNorm_nOut_PCA<-BK_PCA_bplot_sdev(numDataNorm[-outliers_arbit,])
#numDataNorm_PCA<-BK_PCA_bplot_sdev(numDataLogsNorm[-c(md_outliers_Logs),])
#GET SEX ANNOTATIONS 
biplot_label<-statMedData[-outliers_arbit,'SEX']
levels(biplot_label)<-c('Female','Male')
#PLOT SIMPLE BIPLOT - SHOWS VECTORS OF CONTRIBUTIONS OF ATTRIBUTES TO PCs
biplot(numDataNorm_nOut_PCA,xlabs=biplot_label)

#PREPARE GGPLOT FIGURE
fig1d<-BK_gg2_biplot(numDataNorm_nOut_PCA, x="PC1", y="PC2",gr.colour=factor(biplot_label),gr.shape=factor(biplot_label),limits=list(x=c(-6,6),y=c(-4,4)))
fig1d$labels$shape<-"Sex"
fig1d$labels$colour<-"Sex"
fig1d<-fig1d+labs(x='Principal Component 1',y='Principal Component 2')+theme(text = element_text(size=20),legend.position=c(1,0),legend.justification=c(1,0))+coord_fixed(ratio=1,ylim=c(-5,5))
plot(fig1d)

### MERGING PLOTS
#tiff('Konopka_Fig1.tiff', height = 5500, width=6500, res=500, compression = "lzw")
BK_multiplot(fig1a,fig1c,fig1b, fig1d,cols=2,labels=c("A","B","C","D"))
#dev.off()

###########################
#MALE SET ANALYSIS
###########################
#SELECT MALE PATIENTS 
numData_m<-numData[mInd,]

### NUMERICAL DATA ANALYSIS

#NORMALIZE DATA USING ROBUST Z-SCORE NORMALIZATION
numDataNorm_m<-data.frame(sapply(numData_m,normalizeZRobust))

###############OUTLIER DETECTION###############

#CALCULATE MD & rMD DISTANCES
md_numDataNorm_m<-Moutlier(numDataNorm_m,quantile=0.99,plot=FALSE) # USING CHi2 QUNATILE 0.99 FOR AN OUTLIER THRESHOLD 
#USE THE 0.99 QUANTILE OF CHI2 DISTRIBUTION TO FIND OUTLIERS
outliers_m_md=which(md_numDataNorm_m$md>md_numDataNorm_m$cutoff) #  22 MD OUTLIERS
outliers_m_rd=which(md_numDataNorm_m$rd>md_numDataNorm_m$cutoff) # 122 rMD OUTLIERS (BK:117)

##PREPARE FIG2
#PREPARE VECTOR OF LABELS FOR PLOTING
outliers_m_labels=matrix(1,nrow = 1,ncol = length(md_numDataNorm_m$md))
outliers_m_labels[outliers_m_rd]=2 #rMD OUTLIERS
outliers_m_labels[outliers_m_md]=3 #MD OUTLIERS
outliers_m_labels[outliers_m_md[outliers_m_md %in%outliers_m_rd]]=4 # MD & rMD OUTLIERS

#TRANSFORM LABELS TO FACTORS
outliers_m_labels<-factor(outliers_m_labels,levels=c(1,2,3,4),labels=c('nonOutlier','RD_outlier','MD_outlier','MD_RD_outlier'))

#PREPARE A DATA.FRAME FOR PLOTING
df_fig2<-data.frame(md=md_numDataNorm_m$md,rd=md_numDataNorm_m$rd,outlier=outliers_m_labels)
table(df_fig2$outlier)

#PLOT FIG 2A - MD DISTANCES WITH OUTLIERS IN RED
fig2a<-ggplot(data=df_fig2,aes(x=1:length(md),y=md))+geom_point(alpha=0.4, size=4)+geom_point(data=df_fig2[outliers_m_md,],aes(x=outliers_m_md,y=md), color='red',alpha=0.4,size=4)
fig2a<-fig2a+labs(y='Mahalanobis Distance',x='Index')+ylim(0,75)+theme(text = element_text(size=30))+ geom_hline(yintercept=md_numDataNorm$cutoff, size=1,col='red', linetype='dashed')
#PLOT FIG 2B - rMD DISTANCES WITH MD OUTLIERS IN RED
fig2b<-ggplot(data=df_fig2,aes(x=1:length(md),y=rd))+geom_point(alpha=0.4, size=4)+geom_point(data=df_fig2[outliers_m_md,],aes(x=outliers_m_md,y=rd), color='red',alpha=0.4, size=4)#+geom_point(data=df_fig2[outliers_m_rd,],aes(x=outliers_m_rd,y=rd),color='blue',size=3)
fig2b<-fig2b+labs(y='Robust Mahalanobis Distance',x='Index')+ylim(0,75)+theme(text = element_text(size=30))+geom_hline(yintercept=md_numDataNorm$cutoff, size=1,col='red', linetype='dashed')
#MERGING FIG 2A & FIG 2B
#tiff('Konopka_Fig2.tiff', height = 5500, width=6500, res=500, compression = "lzw")
BK_multiplot(fig2a, fig2b,cols=2,labels=c("A","B"))
#dev.off()

#PLOT FIG3 - MD vs rMD
fig3 <-ggplot(data=df_fig2,aes(x=md,y=rd))+geom_point(alpha=0.4,size=6)+geom_point(data=df_fig2[which(as.numeric(df_fig2$outlier)!=1),],aes(x=md,y=rd,color=outlier,size=outlier), alpha=0.4)+geom_point(data=df_fig2[outliers_m_rd,],aes(x=md,y=rd),color='blue',size=3)
fig3<-fig3+labs(y='Robust Mahalanobis Distance',x='Mahalanobis Distance')+theme(text = element_text(size=30),legend.position=c(1,0),legend.justification=c(1,0))+scale_colour_manual(name='Outlier',labels=c('RD outlier', 'MD outlier'), values=c('blue','red'))+scale_size_manual(name='Outlier',labels=c('RD outlier', 'MD outlier'), values=c(4,6))
#tiff('Konopka_Fig3.tiff', height = 5000, width=6500, res=500, compression = "lzw")
plot(fig3)
#dev.off()

table(df_fig2$outlier)


###############CLUSTERING ANALYSIS###############

#PERFORM HIERARCHICAL CLUSTERING WITH WARD'S ALGORITHM - TO HAVE A QUICK LOOK
numDataNorm_m_HClust_wardD2<-hclust(dist(numDataNorm_m),method="ward.D2")
plot(numDataNorm_m_HClust_wardD2)

#outliers_m_md_ordered= order(md_numDataNorm_m$md,decreasing = T)

### CLUSTERING HEATMAP

#PERFORM CLUSTERING OF PATIENTS WITH WARD'S ALGORITHM - MD OUTLIERS ARE REMOVED - SAVE THE DENDROGRAM
rowv<-as.dendrogram(hclust(dist(numDataNorm_m[-outliers_m_md,]),method="ward.D2"))
#PERFORM CLUSTERING OF ATTRIBUTES WITH WARD'S ALGORITHM - MD OUTLIERS ARE REMOVED - SAVE THE DENDROGRAM
colv<-as.dendrogram(hclust(dist(t(numDataNorm_m[-outliers_m_md,])),method="ward.D2"))

#PLOT FIGURE 4A - CLUSTERING HEATMAP WITH DENDROGRAMS ON TOP AND SIDE PANELS
#tiff('Konopka_Fig4.tiff', height =3000 , width=4500, res=500, compression = "lzw", pointsize=10)
heatmap.2(x=as.matrix(numDataNorm_m[-outliers_m_md,]),Rowv=rowv,Colv=colv,trace="none",symm=F,symkey=F,symbreaks=T,srtCol=30,labRow=FALSE,ylab='Patient',margins=c(5,2),offsetCol=0)
#dev.off()

###CLUSTERING VALIDATION WITH DAVIES-BOULDIN & AND DUNN INDICES

#REDO CLUSTERING OF PATIENTS - OUTLIERS REMOVED, WARDS ALGORITHM 
numDataNorm_m_noOut_HCl_wardD2<-hclust(dist(numDataNorm_m[-outliers_m_md,]),method="ward.D2")
#CUT TREE - GET CLUSTER LABELING FOR PARTITIONING INTO 2 to 10 CLUSTERS 
numDataNorm_m_noOut_HCl_wardD2_clust<-cutree(numDataNorm_m_noOut_HCl_wardD2,k=2:10)
colnames(numDataNorm_m_noOut_HCl_wardD2_clust)<-paste("cl",colnames(numDataNorm_m_noOut_HCl_wardD2_clust),sep='') #correcting colnames

#COMPUTE DAVIES-BOULDIN & DUNN INDICES WITH:
#CLUSTER DIAMETER MEASURED BY AVERAGE DISTANCE OF CLUSTER MEMBERS TO CENTROID 
#INTERCLUSTER DISTANCE MEASURED BY CENTROID - CENTROID DISTANCE
numDataNorm_m_noOut_HCl_wardD2_clv<-BK_clv(data=numDataNorm_m[-outliers_m_md,],clust=numDataNorm_m_noOut_HCl_wardD2_clust,dis='euclidean',ValDistIntra='centroid',ValDistInter='centroid')

##PREPARE FIGURES 4 A & B - DAVIES-BOULDIN & DUNN INDEX #####
#dev.new()
df_fig4=data.frame(db=numDataNorm_m_noOut_HCl_wardD2_clv$Davies.Bouldin,dunn=numDataNorm_m_noOut_HCl_wardD2_clv$Dunn)
fig4a<-ggplot(data=df_fig4)+geom_point(aes(x=2:(length(db)+1),y=db),size=4)+geom_line(aes(x=2:(length(db)+1),y=db),size=1)
fig4a<-fig4a+labs(x='Number of clusters', y='Davies-Bouldin index')+theme(text = element_text(size=20))
fig4b<-ggplot(data=df_fig4)+geom_point(aes(x=2:(length(dunn)+1),y=dunn),size=4)
fig4b<-fig4b+geom_line(aes(x=2:(length(dunn)+1),y=dunn),size=1)+labs(x='Number of clusters', y='Dunn index')+theme(text = element_text(size=20))

#tiff('Konopka_Fig4bc.tiff', height =2000 , width=4500, res=500, compression = "lzw", pointsize=20)
BK_multiplot(fig4a,fig4b,cols=2, lables=c('A','B'))
#dev.off()

#COUNT CLUSTER SIZES FOR PARTITIONING INTO 5 CLUSTERS
table(numDataNorm_m_noOut_HCl_wardD2_clust[,"cl5"])


###########################
#DENSITY BASED CLUSTERING
###########################

#ESTIMATE THE EPSILON PARAMETER WITH THE ELBOW METHOD 
kNNdist_df<-kNNdist(numDataNorm_m[-outliers_m_md,], k=3)

sorted_kNNdist<-kNNdist_df[1:prod(dim(kNNdist_df))][order(kNNdist_df[1:prod(dim(kNNdist_df))], decreasing = FALSE)]

#PLOTING kNNDistPlot WITH DBSCAN 
kNNdistplot(numDataNorm_m[-outliers_m_md,], k=3)
lines(c(0,1000),c(4,4), col='red', lwd=2)

#PREPARE PRETTY kNNdist FIGURE WITH GGPLOT FOR CHOOSING PROPER EPSILON
fig1a_sup <- ggplot(data.frame(x=(1:length(sorted_kNNdist)), y=sorted_kNNdist)) + geom_point(aes(x,y)) + 
  xlab('Points sorted by distance') + ylab('3-NN Distance') + geom_hline(yintercept = 4, col = 'red', size=1.5) +
  theme(text = element_text(size=15))+coord_fixed(ratio=150, xlim=c(0,800))

#PERFORM DENSITY BASED CLUSTERING
numDataNorm_m_noOut_dbclust<-dbscan(numDataNorm_m[-outliers_m_md,], minPts =3, eps=4)

#VISUALIZE THE DENSITY CLUSTERING OUTCOME ON PCA BIPLOT
fig1b_sup<-BK_gg2_biplot(numDataNorm_m_noOut_PCA, x="PC1", y="PC2",gr.colour=factor(numDataNorm_m_noOut_dbclust$cluster),
                        gr.shape=factor(numDataNorm_m_noOut_dbclust$cluster),
                        label=factor(numDataNorm_m_noOut_dbclust$cluster),
                        size=3,limits=list(x=c(-6,6),y=c(-4,4)))
fig1b_sup<-fig1b_sup+labs(x='Principal Component 1',y='Principal Component 2')+coord_fixed(ratio=1,ylim=c(-5.5,5.5))+
  theme(text = element_text(size=15)) + guides(colour=FALSE)#,legend.position=c(1,0),legend.justification=c(1,0))

plot(fig1a_sup)
plot(fig1b_sup)
#tiff('Konopka_Fig1ab_sup.tiff', height =2000 , width=4500, res=500, compression = "lzw", pointsize=20)
BK_multiplot(fig1a_sup,fig1b_sup,cols=2, labels=c('A','B'))
#dev.off()

#PERFORM CLUSTERING OF THE SET INCLUDING OUTLIERS
numDataNorm_m_dbclust<-dbscan(numDataNorm_m, minPts =3, eps=4)
#COMPARE OUTLIERS AS DENOTED BY DB SCAN AND MAHALANOBIS DISTANCES
#PREPARE DATA FOR TABLE 1 in SUPPLEMENTARY MATERIALS
db_vs_md_outliers<-table(numDataNorm_m_dbclust$cluster, outliers_m_labels)
print(db_vs_md_outliers)

###########################
#PCA  BASED CLUSTERING Analysis
###########################
#CHECK THE AMOUNT OF EXPLAINED VARIANCE
summary(numDataNorm_m_noOut_PCA)

#PERFORM HIERARCHICAL CLUSTERING WITH WARD'S ALGORITHM ON THE FIRST 7 PCs 
#WHICH EXPLAIN 70% OF DATA VARIANCE
numDataNorm_m_noOut_HCl_wardD2_PC7<-hclust(dist(numDataNorm_m_noOut_PCA$x[,1:7]),method="ward.D2")
numDataNorm_m_noOut_HCl_wardD2_PC7_clust<-cutree(numDataNorm_m_noOut_HCl_wardD2_PC7,k=4:6)
colnames(numDataNorm_m_noOut_HCl_wardD2_PC7_clust)<-paste("cl",colnames(numDataNorm_m_noOut_HCl_wardD2_PC7_clust),sep='')


plot(numDataNorm_m_HClust_wardD2_PC7)
fig2bt_df<-data.frame(order=1:dim(numDataNorm_m_noOut_HCl_wardD2_clust)[1], cl5=numDataNorm_m_noOut_HCl_wardD2_clust[numDataNorm_m_noOut_HCl_wardD2_PC7$order,'cl5'])
#PREPARE THE DENDROGRAM PLOT 
fig2up_sup<-ggdendrogram(numDataNorm_m_HClust_wardD2_PC7, rotate=FALSE, labels = FALSE, leaf_labels = FALSE)+
  theme(#axis.title.x=element_blank(),
        axis.ticks=element_blank(),
        axis.text=element_blank(),
        legend.position="none",text = element_text(size=15))+ylab('Principal Component-based clustering')

#PREPARE THE PARTITIONING FROM THE MAIN CLUSTERING ANALYSIS
fig2bt_sup<-ggplot(fig2bt_df, aes(order,y=1,fill=factor(cl5)))+geom_tile()+
  scale_y_continuous(expand=c(0,0))+
  theme(#axis.title=element_blank(),
        axis.ticks=element_blank(),
        axis.text=element_blank(),
        legend.position="none",text = element_text(size=15))+ylab('Attribute-based clusters')+xlab('Patients')

library(gridExtra)

gp1<-ggplotGrob(fig2up_sup)
gp2<-ggplotGrob(fig2bt_sup)  

maxWidth = grid::unit.pmax(gp1$widths[2:5], gp2$widths[2:5])
gp1$widths[2:5] <- as.list(maxWidth)
gp2$widths[2:5] <- as.list(maxWidth)


#tiff('Konopka_Fig2_sup.tiff', height = 5500, width=6500, res=500, compression = "lzw")
grid.arrange(gp1, gp2, ncol=1,heights=c(4/5,1/5))
#dev.off()


###########################
#BICLUSTERING Analysis
###########################
set.seed(77)

numDataNorm_m_noOut_biClust<-biclust(x = as.matrix(numDataNorm_m[-outliers_m_md,]), method=BCPlaid(), cluster="b", fit.model = y ~ a+b,
        background = TRUE, background.layer = NA, background.df = 1, row.release = 0.5,
        col.release = 0.5, shuffle = 3, back.fit = 0, max.layers = 10, iter.startup = 5,
        iter.layer = 10, verbose = TRUE)


biclustbarchart(x=numDataNorm_m[-outliers_m_md,],Bicres = numDataNorm_m_noOut_biClust)

#tiff('Konopka_Fig4Supp.tiff', height = 5500, width=6500, res=500, compression = "lzw")
heatmapBC(x = as.matrix(numDataNorm_m[-outliers_m_md,]), bicResult = numDataNorm_m_noOut_biClust, axes = TRUE,
          ylab='Patients', xlab='Attributes',order=FALSE)
#dev.off()

#tiff('Konopka_Fig3Supp.tiff', height = 5500, width=6500, res=500, compression = "lzw")
par(mfcol=c(2,2))
drawHeatmap(numDataNorm_m[-outliers_m_md,],bicResult=numDataNorm_m_noOut_biClust, number = 1, local = TRUE)
drawHeatmap(numDataNorm_m[-outliers_m_md,],bicResult=numDataNorm_m_noOut_biClust, number = 2, local = TRUE)
drawHeatmap(numDataNorm_m[-outliers_m_md,],bicResult=numDataNorm_m_noOut_biClust, number = 3, local = TRUE)
drawHeatmap(numDataNorm_m[-outliers_m_md,],bicResult=numDataNorm_m_noOut_biClust, number = 4, local = TRUE)
#dev.off()

drawHeatmap(numDataNorm_m[-outliers_m_md,],bicResult=numDataNorm_m_noOut_biClust, number =1, local = TRUE)
###############PCA FOR THE MALE SET AND FURTHER DATA VISUALIZATION###############

#PREPARE DATA.FRAME FOR PLOTING FIG5B
df_fig5b<-data.frame(md=md_numDataNorm_m$md[-outliers_m_md],rd=md_numDataNorm_m$rd[-outliers_m_md])
df_fig5b<-data.frame(df_fig5b,numDataNorm_m_noOut_HCl_wardD2_clust) #ADD CLUSTER LABELING 


#PERFORM PCA FOR THE MALE SET - OUTLIERS REMOVED
numDataNorm_m_noOut_PCA<-BK_PCA_bplot_sdev(numDataNorm_m[-outliers_m_md,])

#PLOT PCA WITH BIPLOT VECTORS, CLUSTER ANNOTATIONS (df_fig5b$cl5) WERE USED FOR LABELING OF POINTS
fig5a<-BK_gg2_biplot(numDataNorm_m_noOut_PCA, x="PC1", y="PC2",gr.colour=factor(df_fig5b$cl5),gr.shape=factor(df_fig5b$cl5),label=factor(df_fig5b$cl5),size=3,limits=list(x=c(-6,6),y=c(-4,4)))
fig5a<-fig5a+labs(x='Principal Component 1',y='Principal Component 2')+coord_fixed(ratio=1,ylim=c(-5.5,5.5))+theme(text = element_text(size=10))+ guides(colour=FALSE)#,legend.position=c(1,0),legend.justification=c(1,0))

plot(fig5a)

#PLOT MD vs rMD PLOT WITH CLUSTER LABELING
fig5b<-ggplot(data=df_fig5b)+ geom_text(aes(y=rd,x=md,label=factor(cl5),color=factor(cl5)),size=3,fontface='bold')+guides(colour=FALSE)+theme(text = element_text(size=10))+coord_fixed(ratio=1/5,ylim=c(0,20))
fig5b<-fig5b+labs(y='Robust Mahalanobis Distance',x='Mahalanobis Distance')
#fig6b<-ggplot(data=df_fig6b)+geom_point(aes(y=rd,x=md,colour=factor(cl5), shape=factor(cl5)),size=5)# + geom_text(aes(y=rd,x=md,label=factor(cl5)),color='white',size=6,fontface='bold')+guides(colour=FALSE) +theme(text = element_text(size=20))
#plot(fig6b)

#MERGE FIGURES
#tiff('Konopka_Fig5.tiff', height =2000 , width=4500, res=500, compression = "lzw", pointsize=20)
BK_multiplot(fig5a,fig5b,cols=2,labels=c("A","B"))
#dev.off()

### STATISTICAL TESTING OF DIFFERNECES BETWEEN CLUSTERS  - HEAD-TO-HEAD COMPARISONS

#PERFORM HEAD TO HEAD COMPARISONS - BONFERRONI CORRECTION
numDataNorm_m_noOut_h2h<-BK_head2head(numDataNorm_m[-outliers_m_md,],numDataNorm_m_noOut_HCl_wardD2_clust[,"cl5"],p.adjust="bonferroni",alpha=0.01)

#PREPARE DATA.FRAME FOR PLOTING FIGURE 6 - HEAD-to-HEAD COMPARISONS
df_fig6<- do.call("rbind",numDataNorm_m_noOut_h2h$MannW_p.values) # GET P-VALUES oF CLUSTER to CLUSTER COMPARISONS
attr<-unlist(strsplit(row.names(df_fig6),'[.][0-9]{1,}$'))
df_fig6<-data.frame(df_fig6,ATR_NAME=attr) #ADD A COLUMN WITH NAME OF THE ATTRIBUTE THAT WAS TESTED

#MAKING A DUPLICATE COLUMN WITH P-VALUES FOR FILLING WITH APPROPRIATE COLOR 
p.value_col<-df_fig6$p.value

#P-VALUES LOWER THAN 10^-5 ARE CHANGED TO 10^-5 FOR THE SAKE OF FILLING WITH DARK BLUE
#THE VALUES PLOTED ON EACH TILE REMAIN UNCHAGED 
p.value_col[df_fig6$p.value<10^(-5)]=10^(-5)
df_fig6<-data.frame(df_fig6,p.value_col=p.value_col)
p.value_breaks=c(1,0.05,0.01,0.001,0.0001,0.00001) #P-VALUE BREAKS FOR COLOR BINS

#PLOT FIGURE 
fig6<-ggplot(data=df_fig6,aes(x=X1,y=X2,fill=p.value_col))+geom_raster(hjust = 0.5, vjust = 0.5)+geom_text(aes(X1,X2,label=format(p.value,digits=2)), col='red',size=2)+facet_wrap(~ATR_NAME,scales = "free_x")+scale_fill_gradient(name='p.value',breaks = p.value_breaks, trans='log', labels = p.value_breaks, limits=range(p.value_breaks))
fig6<-fig6+labs(x="Cluster number", y="Cluster number")+theme(axis.title = element_text(size=20), axis.text=element_text(size=10), legend.text=element_text(size=10), legend.title=element_text(size=10), strip.text.x = element_text(size = 10))
                                                                                                                                                                                                                                      
#tiff('Konopka_Fig6.tiff', height =3375 , width=4500, res=500, compression = "lzw", pointsize=30)
plot(fig6)
#dev.off()

###########
### ADDTION OF CATEGORICAL DATA TO THE MALE SET#########

#CHOOSE NOMINAL DATA FOR MALE PATIENTS 
nomData_m<-statMedData[mInd, nomData_Ind]

lapply(nomData_m,table)
#SET THE ASCENDING ORDER OF FACTOR LEVELS FOR CITY.SIZE ANNOTATION
nomData_m$CITY.SIZE<-factor(nomData_m$CITY.SIZE,levels(nomData_m$CITY.SIZE)[c(6,4,1,3,2,5)])

#REMOVE BEFORE BINARIZATION: 
#SEX (1) - ALL MALE, 
#AGE.GROUP (2) & CITY.SIZE(3) - SINCE ITS ORDERED CATEGORICAL DATA, 

binaryData_m<-nomData_m[,-c(1, 2, 3)]

binaryData_Factors<-data.frame(lapply(binaryData_m,factor))
row.names(binaryData_Factors)<-row.names(nomData_m)
lapply(binaryData_Factors,table)
#BINARIZE NOMINAL FEATURES
nomDataBin_m<-model.matrix(~ .+0, binaryData_Factors)

#REINSERT ORDERED CATEGORICAL DATA -  AGE.GROUP and CITY.SIZE 
numNomData_m<-data.frame(nomDataBin_m,as.numeric(nomData_m[,"CITY.SIZE"]),as.numeric(nomData_m[,"AGE.GROUP"]))
#SIMPLIFY COLUMN NAMES
names(numNomData_m)[dim(numNomData_m)[2]-1]<-"CITY.SIZE"
names(numNomData_m)[dim(numNomData_m)[2]]<-"AGE.GROUP"

numNomData_m$AGE.GROUP<-normalizeZRobust(numNomData_m$AGE.GROUP)
numNomData_m$CITY.SIZE<-normalizeZRobust(numNomData_m$CITY.SIZE)


#SCALING NOMINAL DATA TO QUANTILES 25% i 75% OF THE DISTRIBUTION 
#OF ALL NUMERICAL VALUES POOLED INTO A SINGLE VECTOR
scalingRange_25_75<-quantile(unlist(numDataNorm_m[-outliers_m_md,]),probs=c(0.25,0.75))
numNomDataNorm_m<-numNomData_m*diff(scalingRange_25_75)+scalingRange_25_75[1]


#MERGIG NUMERICAL AND NOMINAL DATA  - WITHOUT OUTLIERS
allNorm_m_noOut<-data.frame(numDataNorm_m[-outliers_m_md,],numNomDataNorm_m[-outliers_m_md,])


#CLUSTERING OF COMPLETE MALE DATASET

allNorm_m_wardD2<-hclust(dist(allNorm_m_noOut),method="ward.D2")
allNorm_m_wardD2_clust<-cutree(allNorm_m_wardD2,k=2:10)
colnames(allNorm_m_wardD2_clust)<-paste("cl",colnames(allNorm_m_wardD2_clust),sep='') #correcting colnames
allNorm_m_wardD2_clv<-BK_clv(data=allNorm_m_noOut,clust=allNorm_m_wardD2_clust,dis='euclidean',ValDistIntra='centroid',ValDistInter='centroid')

rowv<-as.dendrogram(hclust(dist(allNorm_m_noOut),method="ward.D2"))
colv<-as.dendrogram(hclust(dist(t(allNorm_m_noOut)),method="ward.D2"))
#tiff('Konopka_Fig7.tiff', height =3375 , width=4500, res=500, compression = "lzw", pointsize=10)
heatmap.2(as.matrix(allNorm_m_noOut),Rowv=rowv,Colv=colv,trace="none",symm=F,symkey=F,symbreaks=T,srtCol=60,cexCol = 0.6, labRow=FALSE,ylab='Patient',margins=c(8,2),offsetCol=-0.75)
#dev.off()


###########################
#FEMALE SET ANALYSIS
###########################
#SELECT FEMALE PATIENTS 
numData_k<-numData[kInd,]

### NUMERICAL DATA ANALYSIS
#TRANSFORMATION OF SOME NUMERICAL ATTRIBUTES
numData_k$INS<-log(numData$INS[kInd])
numData_k$TESTOSTERONE<-log(numData$TESTOSTERONE[kInd])
numData_k$TGC<-log(numData$TGC[kInd])
numData_k$ESTRADIOL<-log(numData$ESTRADIOL[kInd])
numData_k$FEI<-log(numData$FEI[kInd])
#The transformation causes the data matrix to be numerically ill condtioned for
#MD rMD calculation
#numData_k$FAI<-log(numData$FAI[kInd]) 
numData_k$FAT<-log(numData$FAT[kInd])
numData_k$GLUCOSE<-log(numData$GLUCOSE[kInd])
numData_k$DHEA.S<-log(numData$DHEA.S[kInd])

#NORMALIZE DATA USING ROBUST Z-SCORE NORMALIZATION
numDataNorm_k<-data.frame(sapply(numData_k,normalizeZRobust))

###############OUTLIER DETECTION###############


#CALCULATE MD & rMD DISTANCES
md_numDataNorm_k<-Moutlier(numDataNorm_k,quantile=0.99,plot=FALSE) # USING CHi2 QUNATILE 0.99 FOR AN OUTLIER THRESHOLD 
#USE THE 0.99 QUANTILE OF CHI2 DISTRIBUTION TO FIND OUTLIERS
outliers_k_md=which(md_numDataNorm_k$md>md_numDataNorm_k$cutoff) #   MD OUTLIERS
outliers_k_rd=which(md_numDataNorm_k$rd>md_numDataNorm_k$cutoff) #  rMD OUTLIERS

##PREPARE FIG2
#PREPARE VECTOR OF LABELS FOR PLOTING
outliers_k_labels=matrix(1,nrow = 1,ncol = length(md_numDataNorm_k$md))
outliers_k_labels[outliers_k_rd]=2 #rMD OUTLIERS
outliers_k_labels[outliers_k_md]=3 #MD OUTLIERS
outliers_k_labels[outliers_k_md[outliers_k_md %in%outliers_k_rd]]=4 # MD & rMD OUTLIERS

#TRANSFORM LABELS TO FACTORS
outliers_k_labels<-factor(outliers_k_labels,levels=c(1,2,3,4),labels=c('nonOutlier','RD_outlier','MD_outlier','MD_RD_outlier'))

#PREPARE A DATA.FRAME FOR PLOTING
df_fig2_k<-data.frame(md=md_numDataNorm_k$md,rd=md_numDataNorm_k$rd,outlier=outliers_k_labels)
table(df_fig2_k$outlier)

#PLOT FIG 2A_k - MD DISTANCES WITH OUTLIERS IN RED
fig2a_k<-ggplot(data=df_fig2_k,aes(x=1:length(md),y=md))+geom_point(alpha=0.4, size=6)+geom_point(data=df_fig2_k[outliers_k_md,],aes(x=outliers_k_md,y=md), color='red',alpha=0.4,size=6)
fig2a_k<-fig2a_k+labs(y='Mahalanobis Distance',x='Index')+ylim(0,75)+theme(text = element_text(size=30))+ geom_hline(yintercept=md_numDataNorm_k$cutoff, size=1,col='red', linetype='dashed')
#PLOT FIG 2B_k - rMD DISTANCES WITH MD OUTLIERS IN RED
fig2b_k<-ggplot(data=df_fig2_k,aes(x=1:length(md),y=rd))+geom_point(alpha=0.4, size=6)+geom_point(data=df_fig2_k[outliers_k_md,],aes(x=outliers_k_md,y=rd), color='red',alpha=0.4, size=6)
fig2b_k<-fig2b_k+labs(y='Robust Mahalanobis Distance',x='Index')+ylim(0,75)+theme(text = element_text(size=30))+geom_hline(yintercept=md_numDataNorm_k$cutoff, size=1,col='red', linetype='dashed')
#MERGING FIG 2A_k & FIG 2B_k - NOT USED IN THE MANUSCRIPT
BK_multiplot(fig2a_k, fig2b_k,cols=2,labels=c("A","B"))

#PLOT FIG8 - MD vs rMD
fig8 <-ggplot(data=df_fig2_k,aes(x=md,y=rd))+geom_point(alpha=0.4,size=6)+geom_point(data=df_fig2_k[which(as.numeric(df_fig2_k$outlier)!=1),],aes(x=md,y=rd,color=outlier,size=outlier), alpha=0.4)+geom_point(data=df_fig2_k[outliers_k_rd,],aes(x=md,y=rd),color='blue',size=3)
fig8<-fig8+labs(y='Robust Mahalanobis Distance',x='Mahalanobis Distance')+theme(text = element_text(size=30),legend.position=c(1,0),legend.justification=c(1,0))+scale_colour_manual(name='Outlier',labels=c('RD outlier', 'MD outlier'), values=c('blue','red'))+scale_size_manual(name='Outlier',labels=c('RD outlier', 'MD outlier'), values=c(4,6))
#fig8<-fig8+coord_fixed(xlim=c(2,17),ratio = 1/18)
#tiff('Konopka_Fig8.tiff', height =5000 , width=6500, res=500, compression = "lzw")
plot(fig8)
#dev.off()

table(df_fig2_k$outlier)


###############CLUSTERING ANALYSIS###############
numData_k$FAI<-log(numData$FAI[kInd])
numDataNorm_k$FAI<-normalizeZRobust(numData_k$FAI)

#PERFORM HIERARCHICAL CLUSTERING WITH WARD'S ALGORITHM - TO HAVE A QUICK LOOK
numDataNorm_k_HClust_wardD2<-hclust(dist(numDataNorm_k),method="ward.D2")
plot(numDataNorm_k_HClust_wardD2)

### CLUSTERING HEATMAP

#PERFORM CLUSTERING OF PATIENTS WITH WARD'S ALGORITHM - MD OUTLIERS ARE REMOVED - SAVE THE DENDROGRAM
rowv<-as.dendrogram(hclust(dist(numDataNorm_k[-outliers_k_md,]),method="ward.D2"))
#PERFORM CLUSTERING OF ATTRIBUTES WITH WARD'S ALGORITHM - MD OUTLIERS ARE REMOVED - SAVE THE DENDROGRAM
colv<-as.dendrogram(hclust(dist(t(numDataNorm_k[-outliers_k_md,])),method="ward.D2"))

#PLOT FIGURE 4A - CLUSTERING HEATMAP WITH DENDROGRAMS ON TOP AND SIDE PANELS
#tiff('Konopka_Fig9.tiff', height =3000 , width=4500, res=500, compression = "lzw", pointsize=10)
heatmap.2(x=as.matrix(numDataNorm_k[-outliers_k_md,]),Rowv=rowv,Colv=colv,trace="none",symm=F,symkey=F,symbreaks=T,srtCol=30,labRow=FALSE,ylab='Patient',margins=c(5,2),offsetCol=0)
#dev.off()

###CLUSTERING VALIDATION WITH DAVIES-BOULDIN & AND DUNN INDICES

#REDO CLUSTERING OF PATIENTS - OUTLIERS REMOVED, WARDS ALGORITHM 
numDataNorm_k_noOut_HCl_wardD2<-hclust(dist(numDataNorm_k[-outliers_k_md,]),method="ward.D2")
#CUT TREE - GET CLUSTER LABELING FOR PARTITIONING INTO 2 to 10 CLUSTERS 
numDataNorm_k_noOut_HCl_wardD2_clust<-cutree(numDataNorm_k_noOut_HCl_wardD2,k=2:10)
colnames(numDataNorm_k_noOut_HCl_wardD2_clust)<-paste("cl",colnames(numDataNorm_k_noOut_HCl_wardD2_clust),sep='') #correcting colnames

#COMPUTE DAVIES-BOULDIN & DUNN INDICES WITH:
#CLUSTER DIAMETER MEASURED BY AVERAGE DISTANCE OF CLUSTER MEMBERS TO CENTROID 
#INTERCLUSTER DISTANCE MEASURED BY CENTROID - CENTROID DISTANCE
numDataNorm_k_noOut_HCl_wardD2_clv<-BK_clv(data=numDataNorm_k[-outliers_k_md,],clust=numDataNorm_k_noOut_HCl_wardD2_clust,dis='euclidean',ValDistIntra='centroid',ValDistInter='centroid')

##PREPARE FIGURES 9 B & C - DAVIES-BOULDIN & DUNN INDEX #####
#dev.new()
df_fig9=data.frame(db=numDataNorm_k_noOut_HCl_wardD2_clv$Davies.Bouldin,dunn=numDataNorm_k_noOut_HCl_wardD2_clv$Dunn)
fig9b<-ggplot(data=df_fig9)+geom_point(aes(x=2:(length(db)+1),y=db),size=4)+geom_line(aes(x=2:(length(db)+1),y=db),size=1)
fig9b<-fig9b+labs(x='Number of clusters', y='Davies-Bouldin index')+theme(text = element_text(size=20))
fig9c<-ggplot(data=df_fig9)+geom_point(aes(x=2:(length(dunn)+1),y=dunn),size=4)
fig9c<-fig9c+geom_line(aes(x=2:(length(dunn)+1),y=dunn),size=1)+labs(x='Number of clusters', y='Dunn index')+theme(text = element_text(size=20))

#tiff('Konopka_Fig9bc.tiff', height =2000 , width=4500, res=500, compression = "lzw", pointsize=30)
BK_multiplot(fig9b,fig9c,cols=2)
#dev.off()

#COUNT CLUSTER SIZES FOR PARTITIONING INTO 3 CLUSTERS
table(numDataNorm_k_noOut_HCl_wardD2_clust[,"cl3"])


###############PCA FOR THE FEMALE SET AND FURTHER DATA VISUALIZATION###############

#PREPARE DATA.FRAME FOR PLOTING FIG10
df_fig10b<-data.frame(md=md_numDataNorm_k$md[-outliers_k_md],rd=md_numDataNorm_k$rd[-outliers_k_md])
df_fig10b<-data.frame(df_fig10b,numDataNorm_k_noOut_HCl_wardD2_clust) #ADD CLUSTER LABELING 


#PERFORM PCA FOR THE FEMALE SET - OUTLIERS REMOVED
numDataNorm_k_noOut_PCA<-BK_PCA_bplot_sdev(numDataNorm_k[-outliers_k_md,])

#PLOT PCA WITH BIPLOT VECTORS, CLUSTER ANNOTATIONS (df_fig5b$cl5) WERE USED FOR LABELING OF POINTS
fig10a<-BK_gg2_biplot(numDataNorm_k_noOut_PCA, x="PC1", y="PC2",gr.colour=factor(df_fig10b$cl3),gr.shape=factor(df_fig10b$cl3),label=factor(df_fig10b$cl3),size=3,limits=list(x=c(-6,6),y=c(-4,4)))
fig10a<-fig10a+labs(x='Principal Component 1',y='Principal Component 2')+coord_fixed(ratio=1,ylim=c(-5.5,5.5))+theme(text = element_text(size=20))+ guides(colour=FALSE)#,legend.position=c(1,0),legend.justification=c(1,0))
#DISPLAY FIGURE 10
#tiff('Konopka_Fig10.tiff', height =3375 , width=4500, res=500, compression = "lzw", pointsize=30)
plot(fig10a)
#dev.off()

#PLOT MD vs rMD PLOT WITH CLUSTER LABELING - PLOT NOT USED IN THE MANUSCRIPT
fig10b<-ggplot(data=df_fig10b)+ geom_text(aes(y=rd,x=md,label=factor(cl3),color=factor(cl3)),size=6,fontface='bold')+guides(colour=FALSE)+theme(text = element_text(size=20))+coord_fixed(ratio=1/5,ylim=c(0,20))
fig10b<-fig10b+labs(y='Robust Mahalanobis Distance',x='Mahalanobis Distance')

#MERGE FIGURES
#BK_multiplot(fig10a,fig10b,cols=2,labels=c("A","B"))

### STATISTICAL TESTING OF DIFFERNECES BETWEEN CLUSTERS  - HEAD-TO-HEAD COMPARISONS

#PERFORM HEAD TO HEAD COMPARISONS - BONFERRONI CORRECTION
numDataNorm_k_noOut_h2h<-BK_head2head(numDataNorm_k[-outliers_k_md,],numDataNorm_k_noOut_HCl_wardD2_clust[,"cl3"],p.adjust="bonferroni",alpha=0.01)

#PREPARE DATA.FRAME FOR PLOTING FIGURE 10 - HEAD-to-HEAD COMPARISONS
df_fig11<- do.call("rbind",numDataNorm_k_noOut_h2h$MannW_p.values) # GET P-VALUES oF CLUSTER to CLUSTER COMPARISONS
attr<-unlist(strsplit(row.names(df_fig11),'[.][0-9]{1,}$'))
df_fig11<-data.frame(df_fig11,ATR_NAME=attr) #ADD A COLUMN WITH NAME OF THE ATTRIBUTE THAT WAS TESTED

#MAKING A DUPLICATE COLUMN WITH P-VALUES FOR FILLING WITH APPROPRIATE COLOR 
p.value_col<-df_fig11$p.value

#P-VALUES LOWER THAN 10^-5 ARE CHANGED TO 10^-5 FOR THE SAKE OF FILLING WITH DARK BLUE
#THE VALUES PLOTED ON EACH TILE REMAIN UNCHAGED 
p.value_col[df_fig11$p.value<10^(-5)]=10^(-5)
df_fig11<-data.frame(df_fig11,p.value_col=p.value_col)
p.value_breaks=c(1,0.05,0.01,0.001,0.0001,0.00001) #P-VALUE BREAKS FOR COLOR BINS

#PLOT FIGURE 
fig11<-ggplot(data=df_fig11,aes(x=X1,y=X2,fill=p.value_col))+geom_raster(hjust = 0.5, vjust = 0.5)+geom_text(aes(X1,X2,label=format(p.value,digits=2)), col='red',size=4)+facet_wrap(~ATR_NAME,scales = "free_x")+scale_fill_gradient(name='p.value',breaks = p.value_breaks, trans='log', labels = p.value_breaks, limits=range(p.value_breaks))
fig11<-fig11+labs(x="Cluster number", y="Cluster number")+theme(axis.title = element_text(size=20))
plot(fig11)
